# Supplementary material for: Design and Cross-Cultural Invariance of the COVID-19 Vaccine Conspiracy Beliefs Scale (COVID-VCBS) in 13 Latin American Countries
Source: Front Public Health. 2022 Jun 14;10:908720. doi: 10.3389/fpubh.2022.908720 (PMC9237359; doi:10.3389/fpubh.2022.908720)
Supplement: Supplementary file 1 [file Data_Sheet_1.CSV]

Folio	Marca temporal	consent	Edad	sexo	e_civil	trabajo	n_educativo	pais	vive_vulner	area	enf_cro	covid_yo	covid_familiar	covid_amigo	h_info	f_salidas	fuente_info	origen_virus	prob_contag	prob_muerte	gravedad	preo_transm	int2vax	vcbs1	vcbs2	vcbs3	vcbs4	vcbs5	vcbs6	vcbs7	fcs1	fcs2	fcs3	fcs4	fcs5	fcs6	fcs7
1	9/2/2021 15:36:10	Sí	35	1	2	1	1	10	2	2	2	1	1	1	1	1	1	1	3	3	4	3	5	3	3	4	3	3	4	3	3	3	2	3	2	2	2
2	9/2/2021 15:41:00	Sí	30	2	1	3	1	10	2	2	2	2	1	1	2	2	1	2	5	5	4	3	4	7	7	7	7	7	7	7	5	5	5	5	5	5	5
3	9/2/2021 15:49:17	Sí	37	2	2	1	1	10	2	2	2	1	1	1	1	1	2	2	2	2	3	3	5	6	6	6	6	6	6	4	2	2	2	2	1	1	1
4	9/2/2021 16:52:26	Sí	37	2	1	1	1	10	1	2	2	2	2	1	1	2	2	3	3	3	4	3	5	5	1	2	4	5	4	2	3	2	1	4	1	1	1
5	9/2/2021 18:12:33	Sí	33	2	1	1	1	10	2	2	2	1	1	1	1	2	3	2	3	3	5	2	2	5	5	5	5	5	5	5	2	2	2	4	2	2	2
6	9/2/2021 18:29:09	Sí	30	1	1	2	1	10	2	2	2	1	1	1	1	3	2	1	2	3	2	2	5	1	1	1	1	1	2	1	1	1	1	1	1	1	1
7	9/2/2021 19:59:38	Sí	42	1	5	3	1	10	1	2	2	1	1	1	1	2	1	3	3	4	3	2	3	4	4	2	4	3	5	5	1	2	1	1	2	1	1
8	9/2/2021 20:50:26	Sí	26	1	2	1	1	10	2	2	2	3	1	1	1	3	3	1	4	3	4	3	5	4	3	4	5	5	5	4	3	2	2	4	2	1	2
9	9/2/2021 21:08:12	Sí	30	1	1	1	1	10	2	2	2	1	1	1	1	3	3	2	3	2	4	4	5	4	4	4	4	4	4	4	2	1	1	1	1	1	1
10	9/3/2021 9:33:46	Sí	26	1	1	2	1	10	1	1	2	1	1	1	1	3	2	3	2	3	4	3	5	3	3	3	3	3	3	3	2	2	2	2	2	1	1
11	9/3/2021 10:06:21	Sí	41	1	2	1	1	10	1	1	2	2	1	1	1	2	2	2	3	4	4	3	5	2	5	3	3	3	3	3	3	4	2	3	2	2	2
12	9/7/2021 11:04:29	No
13	9/7/2021 12:03:54	Sí	40	2	3	1	1	10	1	2	2	2	1	1	2	2	3	1	2	4	3	2	5	5	3	5	5	3	4	5	4	4	1	4	2	1	2
14	9/7/2021 12:28:01	Sí	23	2	1	3	1	10	1	2	1	2	1	1	1	1	2	1	4	4	5	4	5	3	1	1	1	1	1	1	5	5	5	5	3	2	5
15	9/7/2021 14:49:43	Sí	28	2	1	3	1	10	1	2	1	1	1	1	1	3	4	2	1	6	5	4	5	1	1	4	1	3	7	1	5	3	1	5	4	2	1
16	9/7/2021 15:04:43	Sí	27	1	2	2	1	10	1	1	2	1	2	1	1	4	3	2	4	4	5	4	5	1	3	3	3	3	3	3	4	2	1	4	4	1	3
17	9/7/2021 15:17:49	Sí	36	1	2	3	1	10	1	2	2	1	1	1	1	4	2	2	3	4	5	3	5	7	1	2	7	5	5	5	4	4	5	5	3	3	4
18	9/7/2021 15:18:28	Sí	19	1	1	3	6	10	2	1	2	4	1	1	1	1	1	3	2	4	5	4	4	4	5	6	6	4	6	3	1	1	1	2	1	1	1
19	9/7/2021 15:25:06	Sí	24	2	1	2	1	10	2	2	2	4	1	2	1	3	1	3	4	4	5	4	5	4	1	2	1	1	1	1	2	1	1	1	1	1	1
20	9/7/2021 15:35:57	Sí	48	2	3	1	3	10	2	2	2	1	1	1	2	3	1	2	6	2	2	3	4	6	6	3	3	3	3	1	1	1	1	1	1	1	1
21	9/7/2021 15:38:45	Sí	30	1	2	2	1	10	1	2	2	1	1	2	2	3	3	2	1	2	5	4	5	2	2	3	2	2	2	3	2	1	1	2	1	1	1
22	9/7/2021 15:40:24	Sí	58	2	2	3	3	10	2	2	2	2	2	1	1	2	3	2	2	5	5	2	5	1	1	1	1	1	1	1	5	4	1	5	5	3	2
23	9/7/2021 15:44:58	Sí	39	2	2	3	1	10	1	2	2	2	1	1	1	3	3	2	3	3	3	3	5	6	5	5	7	7	7	4	1	3	1	3	3	1	1
24	9/7/2021 15:47:25	Sí	37	2	1	1	2	10	1	1	1	1	1	1	1	2	3	2	4	4	5	4	5	4	4	4	4	4	4	7	4	5	3	4	4	3	4
25	9/7/2021 16:31:36	Sí	38	2	4	1	1	10	1	2	1	1	2	1	1	3	1	2	5	2	5	4	5	7	1	7	3	3	3	3	5	5	5	5	5	5	5
26	9/7/2021 17:45:12	Sí	25	2	1	3	1	10	1	2	2	2	1	1	1	2	2	3	1	6	5	4	5	4	4	4	4	4	4	4	1	1	1	3	1	1	1
27	9/7/2021 17:48:04	Sí	34	2	2	2	6	10	1	1	1	1	2	2	3	2	2	1	4	6	4	3	5	6	5	4	4	5	5	4	4	5	5	4	5	4	5
28	9/7/2021 19:25:20	Sí	52	2	1	2	4	10	1	2	1	2	2	1	1	3	1	3	5	5	4	4	5	5	3	2	1	1	1	3	4	4	2	2	4	4	4
29	9/7/2021 20:45:48	Sí	25	1	1	1	1	10	1	2	2	1	1	1	1	3	4	2	6	4	5	4	5	1	1	1	1	2	7	1	1	1	1	1	1	1	1
30	9/7/2021 22:12:05	Sí	32	1	3	1	1	10	1	2	2	1	1	1	1	2	4	1	3	3	4	4	5	6	1	3	3	5	5	3	3	4	2	2	2	1	2
31	9/7/2021 22:26:23	Sí	40	2	1	2	2	10	2	1	2	2	2	2	4	3	3	2	4	4	1	1	1	1	1	1	1	1	1	1	1	1	1	1	1	1	1
32	9/7/2021 22:34:28	Sí	22	2	3	3	4	10	2	2	2	2	1	1	1	3	2	1	1	4	5	4	3	5	4	4	3	3	6	6	4	3	1	4	3	2	2
33	9/7/2021 23:00:42	Sí	30	1	1	1	1	10	2	2	2	2	2	1	1	1	2	2	2	4	5	4	5	2	2	2	7	2	2	2	2	2	2	4	2	1	1
34	9/7/2021 23:23:06	Sí	22	2	1	2	2	10	1	2	2	2	1	1	2	4	3	2	3	5	4	4	5	4	4	6	6	6	6	6	2	1	1	3	1	1	1
35	9/7/2021 23:51:26	Sí	24	2	1	3	1	10	2	2	1	2	1	1	2	1	1	3	2	5	5	4	5	5	5	7	5	5	5	5	2	1	2	1	1	1	1
36	9/8/2021 0:26:51	Sí	22	1	1	3	2	10	1	2	2	1	1	2	1	5	3	1	3	3	5	3	3	4	4	5	4	4	4	4	2	2	2	3	2	2	2
37	9/8/2021 0:41:34	Sí	23	1	1	2	1	10	1	2	2	2	1	1	1	3	2	3	3	4	5	3	5	4	3	3	3	3	3	3	3	3	1	2	3	1	1
38	9/8/2021 1:09:54	Sí	21	2	1	3	1	10	2	2	1	4	1	1	4	2	4	1	3	6	5	4	5	6	4	6	5	5	6	5	3	4	4	4	4	4	4
39	9/8/2021 7:30:28	Sí	21	2	1	2	2	10	2	2	2	2	2	1	1	3	4	3	1	2	5	4	5	4	2	4	4	4	4	4	1	1	1	5	1	1	1
40	9/8/2021 8:49:27	Sí	23	2	1	1	1	10	2	2	2	2	1	1	1	2	2	2	3	5	4	4	5	1	1	3	1	1	1	1	1	1	1	1	1	1	1
41	9/8/2021 8:52:59	Sí	22	2	1	2	1	10	1	2	1	1	1	1	4	3	2	2	1	6	5	4	5	4	4	3	3	3	6	1	1	1	1	1	3	1	4
42	9/8/2021 19:29:49	Sí	33	2	2	1	1	10	1	2	2	1	1	1	1	1	3	2	3	3	3	2	5	4	3	5	5	5	5	5	1	2	1	1	1	1	1
43	9/8/2021 19:29:56	Sí	26	1	1	3	2	10	1	2	2	4	1	1	2	2	3	2	4	4	5	3	5	4	3	3	4	5	5	5	2	3	2	1	2	1	1
44	9/8/2021 19:31:15	Sí	27	2	1	3	2	10	1	2	2	2	1	1	1	3	3	2	6	3	5	4	5	4	4	7	7	7	7	7	3	1	1	5	1	1	1
45	9/8/2021 19:34:35	Sí	26	2	1	3	2	10	1	2	2	2	1	1	1	2	2	1	3	5	5	4	5	7	3	3	7	7	7	3	4	4	3	4	4	3	3
46	9/8/2021 19:44:42	Sí	24	2	1	3	1	10	2	2	2	1	1	1	1	1	2	2	3	4	5	4	5	4	3	5	3	4	3	4	3	3	3	3	3	3	3
47	9/8/2021 22:36:01	Sí	38	1	4	1	1	10	1	2	2	1	1	1	4	3	2	3	6	4	3	4	5	1	1	2	2	3	3	3	3	2	1	3	1	1	1
48	9/9/2021 1:26:48	Sí	28	1	1	2	1	10	2	2	2	2	1	2	2	3	1	1	5	4	3	3	1	4	4	4	4	4	4	4	4	4	4	5	2	4	4
49	9/9/2021 15:28:18	Sí	25	1	1	1	2	10	2	2	2	1	1	1	1	2	1	3	3	3	5	4	5	4	3	4	4	4	4	4	1	1	1	4	2	2	2
50	9/9/2021 15:28:38	Sí	20	2	1	1	5	10	2	2	2	1	1	1	1	3	4	1	3	2	5	4	5	4	2	4	7	7	4	7	5	1	2	5	5	5	5
51	9/10/2021 9:32:19	Sí	26	2	1	1	1	10	1	2	2	1	2	1	1	1	2	3	1	3	5	4	5	5	4	4	4	5	4	4	3	3	3	4	3	3	3
52	9/13/2021 16:22:14	Sí	35	2	2	1	1	10	1	2	2	1	1	1	1	1	1	1	5	4	5	3	5	3	3	4	4	4	4	3	3	3	1	3	1	3	3
53	9/13/2021 16:22:32	Sí	44	1	2	1	1	10	2	2	2	1	1	1	2	2	4	1	4	4	3	4	5	4	5	3	4	4	4	4	1	1	1	1	1	1	1
54	9/13/2021 16:26:24	Sí	45	2	3	1	1	10	2	2	2	2	1	1	1	1	2	3	6	6	5	4	5	7	4	4	5	6	4	4	1	1	1	1	1	1	1
55	9/13/2021 16:27:40	Sí	31	2	2	3	2	10	1	2	2	2	1	1	1	3	2	3	2	3	5	4	5	6	6	6	6	6	6	4	2	1	1	1	1	1	1
56	9/13/2021 16:32:38	Sí	26	2	1	3	1	10	1	1	2	1	1	1	4	2	1	2	3	6	5	4	5	6	4	4	5	5	5	4	1	1	1	1	1	1	1
57	9/13/2021 16:36:43	Sí	47	1	3	1	2	10	1	2	1	1	1	1	2	2	2	3	3	3	5	4	4	5	1	1	1	1	1	1	5	4	5	5	5	5	5
58	9/13/2021 16:44:05	Sí	39	2	2	1	1	10	1	2	2	1	1	1	3	2	1	2	4	3	2	3	4	2	2	2	3	3	3	3	2	2	2	2	2	2	2
59	9/13/2021 16:46:13	Sí	31	1	2	3	1	10	2	1	2	4	1	1	1	1	3	3	1	3	4	4	5	7	6	7	7	6	2	4	2	2	2	2	4	2	2
60	9/13/2021 16:48:31	Sí	25	2	1	1	1	10	1	2	2	2	1	1	1	2	3	2	3	4	3	3	5	6	4	4	7	4	7	4	4	1	1	1	1	1	1
61	9/13/2021 16:53:50	Sí	32	2	1	1	2	10	1	2	2	2	2	1	2	2	1	3	3	5	3	3	3	3	4	4	3	3	3	3	2	2	2	2	2	2	2
62	9/13/2021 16:55:50	Sí	22	2	1	2	1	10	1	2	2	4	1	1	1	3	3	1	4	5	4	3	3	5	5	5	5	4	6	6	3	3	3	3	3	3	3
63	9/13/2021 16:58:33	Sí	20	2	1	1	2	10	1	2	2	1	1	1	1	3	2	1	3	3	5	4	5	2	1	3	2	2	2	2	3	3	3	5	3	2	4
64	9/13/2021 17:04:04	Sí	25	1	1	1	1	10	1	2	2	4	1	1	1	3	3	2	3	5	5	4	5	5	3	3	3	6	5	3	3	3	3	5	2	3	3
65	9/13/2021 17:18:44	Sí	25	1	1	2	2	10	1	2	2	1	1	1	1	3	2	3	6	3	5	4	5	7	1	1	5	5	7	1	1	4	1	2	1	1	3
66	9/13/2021 17:19:32	Sí	49	1	2	1	2	10	1	2	2	4	1	1	1	1	1	1	4	3	4	3	5	6	6	2	5	5	4	4	1	1	1	1	1	1	1
67	9/13/2021 17:24:58	Sí	29	2	2	1	3	10	1	2	2	1	1	1	2	3	3	3	4	5	4	3	1	4	4	4	5	5	6	4	4	5	5	4	5	5	5
68	9/13/2021 17:46:32	Sí	20	2	1	2	2	10	1	2	2	1	1	1	1	3	2	3	4	3	5	3	5	4	4	4	4	4	4	4	3	3	3	3	3	3	3
69	9/13/2021 19:34:01	Sí	24	2	1	2	2	10	2	2	2	4	1	1	1	3	2	1	6	2	4	4	5	1	1	3	2	1	1	2	3	1	2	3	1	1	1
70	9/13/2021 19:34:36	Sí	23	2	1	3	2	10	1	2	2	1	1	1	1	1	3	2	5	5	5	4	5	6	1	1	6	6	5	7	4	4	1	5	3	1	4
71	9/13/2021 19:35:21	Sí	25	2	1	2	2	10	1	1	2	1	2	1	3	3	2	3	6	6	4	4	5	7	1	1	1	2	1	1	1	1	1	1	2	1	1
72	9/13/2021 19:35:26	Sí	21	1	1	2	2	10	2	2	2	1	1	1	1	3	3	3	3	5	5	4	5	2	2	6	3	2	2	2	1	3	1	1	3	1	1
73	9/13/2021 19:35:29	Sí	21	2	1	2	2	10	2	2	2	2	2	2	1	1	3	2	1	4	5	3	5	4	4	6	4	4	4	4	1	1	1	1	1	1	1
74	9/13/2021 19:35:32	Sí	21	2	1	4	2	10	2	1	2	1	1	1	4	2	2	2	1	3	3	3	5	4	4	4	4	4	3	6	1	1	1	1	1	1	1
75	9/13/2021 19:35:59	Sí	21	1	1	2	2	10	1	2	1	3	1	1	4	3	2	1	4	4	4	3	5	4	1	1	1	1	1	1	3	3	3	2	3	3	3
76	9/13/2021 19:36:17	Sí	21	1	1	2	1	10	1	2	2	1	2	1	1	3	3	1	5	2	3	3	5	4	4	4	4	3	3	2	1	1	1	1	1	1	1
77	9/13/2021 19:38:53	Sí	22	1	1	2	2	10	1	2	2	2	1	1	1	2	3	2	2	5	4	3	4	6	4	6	5	3	4	5	4	2	2	3	3	2	2
78	9/13/2021 19:40:32	Sí	23	2	1	2	2	10	2	2	2	4	1	1	1	1	2	3	3	5	5	4	5	1	1	4	2	1	1	1	2	2	2	4	2	1	3
79	9/13/2021 19:41:13	Sí	46	1	2	1	1	10	1	2	2	1	2	1	4	3	2	2	1	3	3	2	2	3	3	3	1	1	1	3	1	1	1	1	1	1	1
80	9/13/2021 19:41:46	Sí	23	2	2	3	2	10	1	1	2	1	1	1	1	1	2	2	2	6	5	4	2	2	4	2	6	6	6	6	4	2	3	3	3	4	2
81	9/13/2021 19:42:17	Sí	21	1	1	2	2	10	2	2	2	1	1	1	4	3	1	3	3	3	4	3	5	4	3	3	3	3	3	3	1	1	1	1	1	1	1
82	9/13/2021 19:44:10	Sí	23	2	1	2	2	10	2	1	2	2	2	1	1	3	2	3	3	3	3	4	5	2	4	4	4	4	4	4	2	1	1	3	1	1	1
83	9/13/2021 19:45:38	Sí	32	2	1	2	1	10	1	2	2	2	1	1	1	3	1	2	2	4	3	2	3	3	5	7	6	6	6	6	2	2	2	2	2	2	2
84	9/13/2021 19:47:23	Sí	22	1	1	2	2	10	2	2	2	4	1	1	2	2	1	3	3	5	4	3	5	1	4	4	4	1	3	2	3	3	1	1	3	1	1
85	9/13/2021 19:47:56	Sí	20	2	1	1	5	10	1	1	2	2	1	1	2	3	3	3	5	5	4	4	5	3	2	4	3	3	2	2	2	2	2	3	2	2	2
86	9/13/2021 19:48:04	Sí	30	2	1	2	2	10	2	2	2	1	1	2	1	2	2	3	3	3	4	2	5	4	2	3	3	2	3	4	1	2	2	1	2	1	2
87	9/13/2021 19:48:35	Sí	36	2	2	2	2	10	1	2	1	2	1	1	1	3	2	1	3	5	3	3	5	3	4	4	4	3	4	4	2	3	3	3	3	3	3
88	9/13/2021 20:06:09	Sí	23	2	1	3	2	10	1	2	2	1	1	1	1	1	2	1	4	4	4	4	5	5	3	4	2	2	2	4	3	1	1	1	1	1	1
89	9/13/2021 20:08:34	Sí	20	2	1	3	2	10	1	2	2	1	1	1	1	2	2	1	5	3	3	2	2	5	7	5	6	5	5	4	2	2	2	2	2	2	2
90	9/13/2021 20:08:52	Sí	22	1	1	2	2	10	1	2	2	4	1	1	2	3	2	1	5	4	4	4	5	3	3	3	3	3	3	3	4	3	3	5	2	3	2
91	9/13/2021 20:11:01	Sí	23	1	1	2	2	10	1	1	2	2	1	2	1	4	1	1	2	6	5	4	5	4	4	6	2	4	1	4	1	1	1	4	2	1	1
92	9/13/2021 20:11:39	Sí	21	2	1	3	5	10	1	1	2	4	1	1	1	3	2	2	2	1	5	4	5	4	4	3	4	4	4	3	1	3	3	1	2	3	1
93	9/13/2021 20:54:43	Sí	19	2	1	4	5	10	2	2	2	2	1	1	1	1	1	3	6	5	4	4	4	7	7	6	7	6	6	7	4	4	4	5	3	5	3
94	9/13/2021 20:55:04	Sí	21	2	1	2	2	10	1	2	2	2	2	1	1	1	1	1	2	3	4	4	5	1	3	1	2	2	3	1	1	1	1	1	1	1	1
95	9/13/2021 20:55:51	Sí	20	1	1	3	2	10	1	1	2	4	1	1	4	1	1	1	3	4	5	4	5	5	2	1	7	6	7	6	3	2	2	2	2	2	2
96	9/13/2021 20:56:35	Sí	26	2	1	2	5	10	1	2	2	1	1	1	1	3	1	2	5	4	4	4	5	6	5	5	5	6	6	6	1	1	1	1	1	1	1
97	9/13/2021 21:00:43	Sí	20	1	1	3	5	10	2	2	2	1	2	1	2	3	3	1	3	4	5	4	5	5	4	4	3	3	4	2	3	4	1	3	1	1	1
98	9/13/2021 21:13:32	Sí	22	2	2	3	2	10	1	2	2	1	1	1	1	5	1	3	2	3	5	3	5	3	2	4	4	4	4	4	1	1	1	1	1	1	1
99	9/13/2021 21:15:37	Sí	23	1	1	2	2	10	1	1	2	1	1	1	1	3	1	1	4	4	5	4	4	3	1	4	6	3	3	4	4	4	2	4	2	2	3
100	9/13/2021 21:15:47	Sí	28	2	1	3	2	10	1	1	2	2	1	1	1	3	3	2	2	5	4	3	1	2	6	6	6	7	7	6	1	1	1	1	1	1	1
101	9/13/2021 21:15:55	Sí	22	2	1	2	2	10	1	2	2	2	1	1	1	3	2	1	2	2	3	3	5	4	6	5	5	4	5	6	2	2	1	2	2	1	1
102	9/13/2021 21:32:02	Sí	23	2	1	2	2	10	1	2	2	1	1	2	2	1	1	1	2	5	4	4	4	4	4	5	4	5	4	6	4	4	1	5	5	4	4
103	9/13/2021 21:34:34	Sí	22	1	1	3	2	10	1	2	2	1	1	1	1	1	1	2	3	5	5	4	2	6	1	6	6	7	6	1	1	1	1	1	1	1	1
104	9/13/2021 21:55:03	Sí	22	2	1	3	2	10	1	1	2	2	1	2	4	1	1	3	2	4	5	4	5	6	7	5	3	5	3	3	5	4	3	2	1	3	4
105	9/13/2021 22:03:14	Sí	45	2	2	1	1	10	1	2	2	2	1	2	1	3	3	2	3	1	4	4	5	7	1	1	1	7	7	1	5	3	4	4	5	3	3
106	9/13/2021 22:18:08	Sí	21	2	1	2	5	10	2	2	2	2	1	1	1	1	2	3	2	5	5	2	5	1	1	4	7	1	1	1	2	1	1	2	1	1	1
107	9/13/2021 22:24:39	Sí	32	2	1	2	2	10	1	2	2	2	1	1	3	2	2	2	4	5	5	4	5	5	1	1	2	2	2	1	5	3	1	5	1	1	1
108	9/13/2021 22:28:47	Sí	22	2	1	1	2	10	1	1	2	1	1	1	3	1	3	2	3	4	4	3	5	3	4	4	3	3	3	4	4	4	3	3	3	1	3
109	9/13/2021 22:29:38	Sí	23	2	1	3	2	10	1	1	2	2	1	1	3	1	3	2	3	4	5	4	5	6	1	4	7	3	4	2	4	4	1	3	2	2	2
110	9/13/2021 22:30:33	Sí	23	2	1	3	2	10	1	2	2	4	2	1	2	2	3	3	3	2	4	3	5	4	3	5	4	4	4	3	3	4	3	2	4	4	3
111	9/13/2021 22:32:59	Sí	24	2	1	2	2	10	1	2	2	2	1	1	1	3	1	1	3	6	5	3	5	7	1	2	5	3	6	2	4	3	2	4	2	1	4
112	9/13/2021 22:36:54	Sí	27	2	1	3	2	10	2	2	1	4	1	1	1	3	3	3	6	4	4	4	5	6	1	1	1	1	1	1	3	4	3	4	1	1	1
113	9/13/2021 22:55:01	Sí	21	2	1	2	1	10	1	2	2	4	1	1	1	2	3	2	5	4	4	3	4	5	5	5	5	5	5	5	4	4	4	4	4	4	4
114	9/13/2021 23:03:25	Sí	23	2	1	3	2	10	1	2	2	4	1	1	2	2	2	1	2	4	4	4	5	2	2	2	2	2	2	2	3	3	2	2	3	2	2
115	9/13/2021 23:31:27	Sí	21	1	1	2	2	10	2	2	2	1	2	1	1	4	1	3	3	3	3	3	5	4	6	6	5	5	4	4	3	4	4	4	4	4	3
116	9/14/2021 0:12:54	Sí	19	1	1	2	2	10	2	1	2	2	2	2	1	1	2	1	2	3	2	3	2	5	5	6	6	6	5	5	3	3	3	3	3	3	3
117	9/14/2021 2:30:39	Sí	21	2	1	3	2	10	1	2	2	4	1	1	1	1	3	3	3	4	3	3	3	5	4	4	4	5	5	4	4	3	2	3	4	3	3
118	9/14/2021 4:30:55	Sí	22	2	1	2	2	10	1	2	2	2	1	1	1	3	3	3	4	6	5	4	5	2	1	2	1	1	1	7	1	1	1	1	1	1	1
119	9/14/2021 8:39:05	Sí	35	2	2	1	1	10	2	2	2	1	1	1	2	1	2	2	3	6	5	4	5	5	4	6	5	6	6	6	3	2	3	3	3	4	3
120	9/14/2021 10:30:31	Sí	22	1	1	2	2	10	1	2	2	4	1	1	1	2	2	3	3	4	3	3	3	4	7	6	7	4	7	7	2	2	2	2	2	2	2
121	9/14/2021 14:05:24	Sí	18	2	1	3	1	10	1	1	2	2	1	2	1	2	1	1	2	4	5	3	5	3	4	2	3	2	2	2	4	4	4	3	3	2	4
122	9/14/2021 14:22:10	Sí	23	2	1	3	5	10	1	1	2	1	1	1	1	1	3	2	3	5	5	4	5	6	4	7	4	6	4	7	4	5	2	4	4	2	2
123	9/14/2021 14:44:58	Sí	18	2	1	3	5	10	2	1	2	1	1	1	2	1	1	2	2	6	5	3	5	7	2	1	7	7	2	5	3	5	3	5	3	5	2
124	9/14/2021 15:00:28	Sí	22	2	1	2	5	10	1	2	2	2	2	2	1	1	1	3	2	5	5	3	5	1	3	1	6	1	1	1	2	1	1	5	3	3	4
125	9/14/2021 15:27:03	Sí	19	2	1	4	5	10	1	1	2	1	1	2	1	5	2	1	3	5	5	4	3	4	4	7	4	4	5	5	3	2	1	3	2	2	2
126	9/14/2021 16:22:53	Sí	21	2	1	2	2	10	2	2	2	3	1	1	1	3	2	3	2	6	5	4	2	4	4	6	5	4	4	4	4	3	1	1	1	1	1
127	9/14/2021 21:10:19	Sí	24	1	1	3	1	10	1	1	2	1	1	2	1	2	1	3	3	5	1	4	5	5	4	1	7	4	5	3	3	3	4	3	3	3	3
128	9/14/2021 21:14:15	Sí	23	2	1	1	1	10	2	2	2	1	1	1	4	2	3	3	2	4	3	3	5	1	1	2	1	1	1	1	1	1	1	1	1	1	1
129	9/14/2021 21:14:46	Sí	29	2	3	1	1	10	1	2	2	1	1	1	1	3	2	2	5	2	4	3	5	3	4	4	3	5	4	3	2	2	2	4	2	2	2
130	9/14/2021 21:15:11	Sí	24	1	1	1	1	10	1	2	2	1	1	1	1	3	1	3	6	3	4	4	5	1	1	6	7	1	5	4	1	1	1	1	1	1	1
131	9/14/2021 21:16:53	Sí	35	1	2	1	1	10	1	2	2	1	1	1	4	2	1	2	4	4	4	4	5	5	1	1	1	1	1	4	5	1	1	4	4	1	4
132	9/14/2021 21:19:08	Sí	25	2	1	2	1	10	2	2	1	2	1	1	2	1	4	1	1	4	5	4	4	2	3	3	3	2	3	4	3	3	3	3	3	2	2
133	9/14/2021 21:19:10	Sí	29	1	3	1	1	10	1	2	2	2	1	1	1	3	1	2	3	3	3	2	3	2	5	3	3	4	1	5	2	2	2	3	3	2	3
134	9/14/2021 21:20:09	Sí	38	2	2	2	1	10	2	2	2	1	1	1	1	4	1	2	2	5	4	4	5	4	4	4	4	4	4	4	2	2	2	2	2	2	2
135	9/14/2021 21:21:59	Sí	37	2	3	1	1	10	1	2	2	1	1	1	1	3	2	2	3	4	5	3	5	6	3	3	3	3	3	4	4	4	4	4	3	2	2
136	9/14/2021 21:22:54	Sí	25	1	1	1	2	10	2	2	2	2	2	1	1	1	1	2	2	3	3	3	5	1	1	4	4	4	4	1	4	4	4	4	4	1	4
137	9/14/2021 21:23:21	Sí	23	1	1	1	1	10	2	2	2	4	2	1	1	1	2	2	3	6	5	4	5	5	1	2	2	5	6	1	4	1	1	5	4	2	2
138	9/14/2021 21:24:53	Sí	23	1	1	2	1	10	1	2	2	1	1	1	2	3	2	1	4	2	3	3	4	4	5	4	4	4	4	5	2	2	1	1	1	1	1
139	9/14/2021 21:27:58	Sí	29	2	2	1	1	10	2	2	2	4	1	1	1	3	3	2	1	2	2	2	1	4	1	6	5	5	7	7	2	5	1	1	2	2	2
140	9/14/2021 21:28:19	Sí	23	2	1	1	1	10	2	2	2	1	1	1	1	3	3	2	3	3	4	4	5	7	4	4	5	5	5	5	2	2	2	2	2	2	2
141	9/14/2021 21:29:51	Sí	25	2	1	2	1	10	2	2	2	1	1	1	1	2	3	2	2	3	4	3	5	1	4	4	4	4	4	4	3	3	3	3	1	3	3
142	9/14/2021 21:33:48	Sí	29	1	2	1	1	10	2	2	2	4	1	1	1	3	3	2	2	2	3	2	2	4	1	1	6	4	4	3	1	2	1	1	1	1	2
143	9/14/2021 21:34:45	Sí	26	2	1	1	1	10	2	1	2	1	1	1	4	3	2	1	3	4	4	4	5	5	4	4	4	5	3	4	1	1	1	1	1	1	1
144	9/14/2021 21:36:56	Sí	46	2	3	1	1	10	1	2	2	1	1	1	2	3	1	2	4	5	3	3	5	6	1	4	1	3	3	1	3	4	2	2	2	1	1
145	9/14/2021 21:45:45	Sí	29	2	4	1	3	10	1	2	2	1	1	1	4	2	2	2	6	6	5	4	5	7	7	5	5	6	6	7	5	4	3	4	3	4	5
146	9/14/2021 21:47:18	Sí	25	2	1	2	1	10	1	2	2	2	1	1	1	2	2	1	2	3	2	3	2	4	3	6	3	5	5	2	2	2	2	2	2	1	1
147	9/14/2021 21:47:45	Sí	27	2	3	1	3	10	1	2	1	1	1	1	1	4	2	1	2	5	4	4	5	1	4	4	4	4	4	4	4	2	1	1	1	1	1
148	9/14/2021 21:50:24	Sí	22	2	1	2	3	10	2	2	2	1	1	1	4	2	3	3	4	4	4	3	4	5	5	4	5	5	5	5	3	4	4	4	4	4	4
149	9/14/2021 21:54:26	Sí	19	1	1	4	5	10	2	2	2	1	1	1	1	3	3	1	1	2	5	4	5	1	1	1	4	2	4	2	1	1	1	1	1	1	2
150	9/14/2021 22:00:16	Sí	27	2	1	1	1	10	2	2	2	1	1	1	1	3	2	1	6	3	4	3	5	5	4	3	7	5	5	4	1	1	1	1	1	1	1
151	9/14/2021 22:01:15	Sí	21	2	1	3	3	10	1	1	2	1	2	1	4	2	1	3	2	4	3	4	5	1	4	4	1	4	2	1	4	3	2	4	3	1	1
152	9/14/2021 22:06:44	Sí	23	1	1	1	3	10	1	2	2	3	2	1	1	1	2	2	2	3	3	3	5	3	2	4	1	3	6	7	1	2	1	1	1	1	2
153	9/14/2021 22:15:21	Sí	23	1	1	1	3	10	2	2	2	1	1	1	2	4	2	2	6	5	4	4	5	6	3	6	7	7	7	7	5	5	1	5	3	3	1
154	9/14/2021 22:25:04	Sí	24	2	1	1	1	10	1	2	2	2	2	1	2	3	2	3	4	4	3	2	4	5	4	4	3	3	6	6	5	4	3	4	4	3	3
155	9/14/2021 22:35:10	Sí	30	1	1	2	1	10	1	2	2	1	1	1	4	3	3	3	5	4	4	3	5	7	1	2	1	4	3	1	4	4	1	4	1	1	1
156	9/14/2021 22:52:45	Sí	48	1	1	1	3	10	1	2	1	2	1	1	1	2	3	1	5	5	5	4	5	7	1	1	1	1	1	1	5	5	1	5	5	5	2
157	9/14/2021 23:13:22	Sí	37	2	1	3	1	10	2	2	2	1	2	1	1	1	2	3	2	3	3	4	2	3	1	4	1	2	3	4	1	1	1	1	1	1	1
158	9/14/2021 23:27:22	Sí	21	2	1	2	2	10	1	2	2	4	1	1	2	2	1	1	3	4	3	3	4	4	3	5	5	4	4	4	2	3	1	3	1	1	1
159	9/14/2021 23:37:44	Sí	26	2	1	2	4	10	1	2	2	4	1	1	4	3	1	3	3	4	5	4	5	5	3	5	6	5	5	5	3	3	3	3	3	3	3
160	9/15/2021 0:00:43	Sí	18	2	1	2	5	10	2	2	2	4	2	1	1	2	4	2	2	3	2	3	2	4	5	5	6	4	4	5	2	3	2	3	2	1	1
161	9/15/2021 1:19:10	Sí	39	2	2	1	1	10	1	2	2	1	1	1	3	2	3	1	4	4	4	4	5	3	3	3	3	6	3	3	5	4	2	5	4	2	2
162	9/15/2021 9:12:40	Sí	55	1	2	1	1	8	2	2	2	2	1	1	4	2	2	2	2	3	4	3	5	3	3	5	4	3	3	2	3	3	1	2	2	1	1
163	9/15/2021 10:05:14	Sí	23	2	1	2	2	9	2	2	1	4	1	1	2	2	2	2	3	4	4	4	5	3	1	2	2	2	2	2	3	1	1	1	1	1	1
164	9/15/2021 10:08:00	Sí	42	2	4	1	1	9	2	2	2	1	1	1	2	3	3	1	2	4	3	3	5	7	2	2	2	2	2	4	2	2	2	2	2	2	2
165	9/15/2021 10:11:40	Sí	25	1	1	1	2	9	1	2	2	3	1	1	1	1	2	3	2	4	4	4	5	1	1	1	1	3	2	1	1	1	1	1	1	1	1
166	9/15/2021 10:12:23	Sí	33	2	1	1	1	9	2	2	2	3	1	1	1	3	2	1	1	5	4	4	5	4	4	4	4	4	4	4	1	1	1	1	1	1	1
167	9/15/2021 10:17:08	Sí	26	2	1	2	1	9	2	1	2	3	1	1	1	3	2	3	5	2	3	4	5	3	4	4	4	3	4	4	3	3	1	1	3	1	1
168	9/15/2021 10:25:57	Sí	26	1	1	1	1	9	1	2	2	2	2	1	1	3	2	1	5	4	5	4	5	2	1	3	3	2	3	4	5	5	4	5	5	5	5
169	9/15/2021 10:27:05	Sí	29	2	1	3	1	9	1	2	2	1	1	1	1	2	2	3	2	2	3	4	5	1	1	2	2	2	2	3	3	5	3	1	4	1	2
170	9/15/2021 10:32:47	Sí	24	2	1	3	1	9	1	1	1	4	1	1	1	1	1	3	3	5	5	4	5	1	1	2	1	2	2	3	2	1	3	5	3	3	3
171	9/15/2021 10:33:49	Sí	23	1	1	2	2	9	1	2	2	2	1	1	1	3	2	2	4	6	5	3	5	7	3	4	4	4	4	5	1	2	1	1	1	1	1
172	9/15/2021 10:34:12	Sí	22	2	1	2	2	9	2	2	2	4	1	1	1	3	3	3	4	5	4	1	5	7	1	5	5	6	2	2	5	4	2	1	1	2	1
173	9/15/2021 10:37:21	Sí	23	2	1	1	2	9	1	2	2	3	2	1	1	3	2	1	3	5	5	4	5	7	1	1	1	1	1	1	1	1	1	1	1	1	1
174	9/15/2021 10:38:43	Sí	34	2	1	2	1	9	1	2	1	2	2	1	1	3	2	2	2	3	4	3	5	3	3	4	3	3	3	4	3	3	2	3	2	3	2
175	9/15/2021 10:38:54	Sí	21	1	1	2	2	9	2	2	2	4	2	1	1	1	4	3	1	4	2	2	5	6	3	5	4	4	4	4	1	1	1	1	2	1	1
176	9/15/2021 10:41:54	Sí	19	1	1	1	2	9	2	2	2	2	1	1	1	2	3	1	1	4	3	3	5	4	2	3	4	1	3	1	2	1	1	4	1	1	4
178	9/15/2021 10:53:51	Sí	19	2	1	2	5	10	1	2	2	3	1	1	1	1	2	2	3	4	4	4	4	5	5	5	5	5	5	5	2	2	3	2	3	2	2
181	9/15/2021 10:54:08	Sí	23	2	1	3	5	10	2	2	2	1	2	2	1	1	3	3	4	6	5	4	5	5	6	4	5	5	5	4	1	1	1	1	1	1	1
182	9/15/2021 10:54:11	Sí	18	2	1	3	5	10	1	2	2	1	2	1	1	1	4	2	1	3	5	3	3	7	4	5	5	4	3	3	4	3	3	3	3	3	3
183	9/15/2021 10:55:16	Sí	25	1	1	1	1	9	1	2	2	4	1	1	1	3	4	3	3	3	4	3	5	3	3	3	3	3	3	3	1	1	1	1	1	1	1
184	9/15/2021 10:55:35	Sí	18	2	1	3	5	6	1	2	2	2	1	2	1	1	2	3	2	4	4	3	5	1	2	2	2	2	2	2	1	1	1	1	1	1	1
185	9/15/2021 10:56:25	Sí	18	1	1	2	5	10	2	2	2	1	1	2	4	2	1	2	4	5	5	4	5	4	4	4	4	4	3	4	4	2	2	5	2	2	4
186	9/15/2021 10:56:30	Sí	27	2	1	2	2	10	1	1	2	4	1	1	2	3	1	3	2	4	5	2	5	7	7	7	4	6	5	6	5	3	3	3	3	3	3
188	9/15/2021 10:56:46	Sí	18	1	1	2	5	10	2	2	2	2	1	1	1	5	2	2	1	3	5	3	5	4	4	4	4	4	4	4	1	1	1	1	1	1	1
189	9/15/2021 10:57:14	Sí	27	1	1	1	1	10	2	2	2	4	1	1	1	3	3	3	3	5	5	4	5	4	2	1	4	1	1	1	4	4	1	5	3	3	2
194	9/15/2021 10:59:17	Sí	19	1	1	3	2	10	1	2	2	1	1	1	1	1	1	3	2	4	4	4	2	4	4	6	4	4	4	4	1	3	1	1	1	1	1
195	9/15/2021 10:59:38	Sí	18	2	1	3	5	10	2	2	2	1	1	1	1	3	3	1	2	4	5	4	3	3	4	4	4	4	5	5	3	4	3	4	3	2	2
196	9/15/2021 11:00:59	Sí	18	2	1	3	1	10	1	2	2	2	1	2	2	1	4	1	2	4	4	3	4	4	4	4	5	4	4	5	4	3	2	4	3	2	2
197	9/15/2021 11:01:00	Sí	24	2	1	3	5	6	1	2	2	4	2	1	1	1	4	3	5	6	5	3	4	6	6	5	7	6	5	6	2	2	2	2	2	2	2
198	9/15/2021 11:01:16	Sí	18	2	1	1	6	10	2	2	2	1	1	1	4	3	3	3	2	5	5	4	5	5	4	2	3	4	3	4	4	3	1	4	1	1	1
199	9/15/2021 11:01:47	Sí	18	1	1	2	5	10	1	2	2	4	1	1	1	2	1	3	4	4	3	4	5	6	5	6	6	5	7	5	1	1	1	1	1	1	1
200	9/15/2021 11:01:52	Sí	24	2	1	3	5	10	2	2	2	2	1	1	1	3	3	2	1	1	2	2	2	7	4	5	6	6	6	7	1	1	1	1	1	1	1
201	9/15/2021 11:02:13	Sí	39	2	1	1	3	10	1	2	2	4	1	1	1	2	3	2	3	3	4	3	4	4	4	5	5	5	5	5	3	4	2	3	3	3	3
203	9/15/2021 11:02:58	Sí	19	2	1	1	2	10	2	2	2	2	2	2	1	1	1	3	1	2	2	3	3	4	4	5	6	6	6	6	1	5	1	1	1	1	1
204	9/15/2021 11:03:11	Sí	18	1	1	2	2	10	2	2	2	2	2	2	1	5	2	2	1	5	5	3	5	4	4	4	4	4	4	4	1	1	1	1	1	1	1
205	9/15/2021 11:05:40	Sí	22	2	1	1	2	10	2	2	2	4	1	1	1	3	3	2	1	3	3	3	3	7	5	4	4	4	4	4	3	3	3	3	3	3	3
206	9/15/2021 11:06:46	Sí	21	2	1	2	5	10	2	2	2	2	1	1	4	1	2	3	6	3	5	4	5	7	2	7	1	1	7	7	5	1	1	1	1	1	1
207	9/15/2021 11:08:26	Sí	59	1	2	2	5	10	2	2	2	4	1	1	1	3	3	3	3	2	5	4	5	7	1	1	1	5	4	5	3	2	2	3	2	2	2
208	9/15/2021 11:08:34	Sí	18	2	1	3	5	10	2	2	2	1	1	1	1	1	1	3	1	3	3	3	5	1	3	3	3	3	3	3	1	1	1	1	1	1	1
210	9/15/2021 11:10:32	Sí	39	2	1	1	3	10	1	2	2	4	1	1	1	2	3	2	3	3	2	3	4	4	4	4	4	4	5	5	2	2	2	2	2	2	2
211	9/15/2021 11:11:35	Sí	18	2	1	4	4	6	2	2	2	2	2	2	1	1	4	1	1	5	5	4	5	4	2	5	6	4	5	4	1	1	1	1	1	1	3
212	9/15/2021 11:11:38	Sí	34	2	1	1	3	10	2	2	2	3	1	1	2	5	1	2	4	5	5	4	5	4	4	4	5	4	4	4	3	3	1	1	1	1	1
213	9/15/2021 11:12:39	Sí	19	2	1	1	5	10	1	2	2	2	1	1	1	1	1	3	1	5	4	4	5	3	4	5	4	5	4	4	2	1	1	4	1	1	2
214	9/15/2021 11:15:20	Sí	24	2	1	3	1	9	1	1	2	3	1	1	1	1	3	3	3	4	5	3	5	1	1	1	1	1	2	1	4	4	2	4	4	2	2
216	9/15/2021 11:18:00	Sí	31	2	1	1	2	9	1	1	2	2	1	1	4	3	3	3	1	3	1	1	5	6	1	7	1	1	7	1	2	2	2	2	2	2	2
217	9/15/2021 11:19:01	Sí	18	2	1	3	5	10	2	2	2	1	2	2	1	1	1	2	1	4	5	4	5	4	5	5	5	4	5	5	3	1	1	1	1	1	1
218	9/15/2021 11:24:53	Sí	23	2	1	2	2	10	1	2	2	3	1	1	2	3	1	2	1	4	5	1	3	4	4	5	5	4	5	5	1	1	1	1	1	1	1
220	9/15/2021 11:29:34	Sí	53	1	1	2	1	9	2	2	2	4	1	1	1	3	2	3	1	3	4	3	3	4	4	5	6	5	5	5	1	1	1	1	1	1	1
221	9/15/2021 11:29:58	Sí	18	1	2	1	6	10	2	2	2	2	2	2	1	1	1	1	2	6	4	2	2	4	3	4	5	3	5	5	2	1	2	2	2	2	3
222	9/15/2021 11:31:11	Sí	22	2	1	1	3	10	2	2	2	3	1	1	1	3	1	3	2	4	3	3	4	4	4	5	4	4	4	4	2	2	3	2	2	2	2
223	9/15/2021 11:35:35	Sí	23	1	1	3	1	9	2	2	2	2	1	1	1	1	2	3	4	5	5	3	5	1	1	4	2	7	1	4	4	5	1	3	2	2	3
224	9/15/2021 11:35:55	Sí	59	2	2	2	5	10	2	2	2	4	1	1	1	2	3	3	2	4	3	3	4	6	5	6	4	3	4	1	5	1	1	1	3	1	1
225	9/15/2021 11:37:10	Sí	21	1	1	1	2	6	1	1	2	1	1	1	1	2	2	2	5	5	4	3	4	6	6	6	6	6	5	6	4	4	4	4	4	4	4
226	9/15/2021 11:42:12	Sí	22	2	1	3	2	9	2	2	2	1	1	1	4	1	2	1	3	4	3	4	5	4	1	1	3	2	2	4	1	1	1	1	1	1	1
227	9/15/2021 11:42:53	Sí	24	1	1	2	1	9	2	2	2	4	1	1	3	3	1	3	4	5	4	4	4	4	3	4	4	5	5	3	3	3	3	4	2	3	3
228	9/15/2021 11:47:07	Sí	18	1	1	3	5	10	2	2	2	2	2	2	1	1	1	2	2	5	5	4	5	2	1	1	1	1	1	1	4	3	1	1	1	1	1
229	9/15/2021 11:48:55	Sí	32	1	2	1	1	9	1	2	2	1	1	1	3	3	3	2	4	3	3	4	5	6	3	3	3	3	3	5	5	5	4	5	4	3	4
230	9/15/2021 11:52:04	Sí	24	2	1	1	1	9	1	2	2	3	2	2	1	3	2	2	3	5	4	4	5	5	4	3	5	5	5	5	4	3	3	4	3	3	1
231	9/15/2021 11:52:07	Sí	34	2	4	2	1	9	1	2	2	2	1	1	1	2	2	2	3	5	5	3	5	1	2	1	1	1	1	5	1	3	1	1	2	2	1
232	9/15/2021 12:01:08	Sí	32	2	1	1	1	9	2	2	2	2	2	1	1	3	2	3	5	4	5	4	5	3	1	2	2	2	3	2	4	4	1	4	2	1	1
233	9/15/2021 12:03:38	Sí	21	2	1	2	5	10	1	2	2	4	1	1	1	3	4	2	3	4	4	4	5	4	4	4	4	5	6	6	4	3	3	4	5	4	4
234	9/15/2021 12:03:55	Sí	25	2	1	2	2	9	1	2	2	2	1	1	1	1	2	2	4	2	3	3	5	3	2	3	3	2	2	3	3	1	1	3	2	1	1
236	9/15/2021 13:01:52	Sí	32	2	2	2	2	9	2	2	2	2	2	1	1	2	1	2	3	4	4	3	4	4	4	4	4	4	4	4	1	1	1	1	1	1	1
237	9/15/2021 13:07:44	Sí	28	2	2	1	1	9	2	2	2	3	1	2	1	2	2	3	2	3	2	2	5	1	3	3	2	3	3	4	3	1	1	1	1	1	1
239	9/15/2021 13:15:25	Sí	35	2	1	1	2	3	1	1	2	4	1	1	4	3	1	1	6	5	5	4	5	1	1	1	1	1	1	1	5	4	2	5	3	3	3
240	9/15/2021 13:18:53	Sí	23	2	1	2	1	3	2	1	2	2	2	1	2	3	3	1	4	4	5	4	5	1	1	3	1	1	1	5	1	1	1	5	1	1	1
241	9/15/2021 13:30:04	Sí	31	2	2	1	1	9	1	2	2	1	1	1	1	2	2	1	4	3	3	4	5	2	2	1	2	3	2	2	4	1	1	3	3	1	1
242	9/15/2021 13:45:11	Sí	34	2	2	1	1	8	1	2	2	2	1	1	1	2	2	1	2	5	5	4	5	5	6	4	3	3	3	4	5	4	4	5	3	3	5
243	9/15/2021 13:48:05	Sí	27	1	1	2	2	3	1	1	1	2	2	1	1	1	2	1	3	4	5	4	5	4	4	5	4	4	5	4	4	4	3	4	4	3	3
244	9/15/2021 13:48:56	Sí	24	2	1	3	2	3	1	2	1	2	1	2	1	2	3	1	2	3	3	2	5	5	1	3	2	4	2	5	3	1	1	4	2	1	1
245	9/15/2021 13:52:11	Sí	32	1	1	1	1	3	2	2	2	2	2	1	2	1	3	1	2	4	4	4	5	1	1	1	1	1	1	1	3	2	1	2	1	1	1
246	9/15/2021 14:00:56	Sí	38	1	2	1	1	3	2	2	2	2	2	1	1	3	2	1	2	3	5	4	5	1	1	1	1	1	1	1	2	1	1	1	1	1	1
247	9/15/2021 14:02:50	Sí	33	2	2	1	1	3	2	2	2	2	1	1	1	3	1	2	2	4	4	4	5	2	3	4	4	4	4	4	3	3	1	1	1	1	1
248	9/15/2021 14:05:03	Sí	24	1	1	3	1	3	1	2	2	2	2	1	3	2	3	1	3	4	5	4	5	3	4	4	2	3	3	4	4	4	1	5	2	4	1
249	9/15/2021 14:07:01	Sí	24	2	1	3	2	3	1	1	2	1	1	1	1	2	3	1	3	3	3	3	5	5	1	3	5	5	5	5	1	2	1	1	1	1	1
250	9/15/2021 14:11:42	Sí	24	2	3	3	2	3	2	2	2	2	1	2	4	1	1	2	1	5	5	4	5	1	1	2	1	1	1	1	5	5	1	5	3	1	1
251	9/15/2021 14:12:35	Sí	21	1	1	3	2	3	2	1	2	2	1	1	1	2	3	3	5	6	5	4	5	2	3	3	3	3	3	1	1	1	1	4	1	1	1
252	9/15/2021 14:14:01	Sí	21	2	1	3	2	3	1	2	1	1	1	1	4	1	3	1	6	3	4	3	5	4	5	7	6	5	7	7	1	3	1	1	4	1	2
253	9/15/2021 14:18:37	Sí	37	2	2	1	1	3	1	2	1	2	2	1	4	3	2	2	3	4	5	4	5	1	1	1	1	1	1	1	2	2	1	1	1	1	1
254	9/15/2021 14:25:00	Sí	26	2	1	1	2	9	1	2	2	1	1	1	1	2	2	1	3	4	4	3	5	1	1	2	3	3	2	1	1	1	2	3	1	1	1
255	9/15/2021 14:30:37	Sí	34	2	1	1	1	10	2	2	2	1	1	1	1	1	3	2	3	5	5	4	5	1	1	1	1	1	1	1	5	4	1	5	4	4	4
256	9/15/2021 14:31:50	Sí	57	1	2	3	1	9	1	1	2	1	1	1	4	3	1	3	2	5	5	4	5	4	4	4	4	4	4	4	4	4	5	5	5	4	4
257	9/15/2021 14:32:26	Sí	22	2	1	3	5	3	1	2	2	2	1	1	1	4	3	1	3	4	4	4	5	1	1	5	1	1	1	4	3	3	1	4	1	1	1
258	9/15/2021 14:34:40	Sí	36	2	2	1	1	3	1	2	2	2	1	1	2	2	2	1	3	4	3	3	5	5	2	4	3	4	3	3	1	2	1	1	1	1	1
259	9/15/2021 14:36:40	Sí	54	2	3	1	1	3	1	2	2	2	2	1	3	1	2	2	3	3	5	4	5	3	4	3	3	3	3	3	4	4	3	3	4	3	3
260	9/15/2021 14:39:04	Sí	29	2	3	1	3	10	2	2	2	1	1	1	1	2	3	2	2	3	5	3	5	2	1	1	1	6	1	2	4	3	2	4	2	1	1
261	9/15/2021 14:43:46	Sí	54	2	2	3	1	3	2	2	2	2	2	1	1	1	2	1	1	2	5	4	5	1	1	3	1	1	1	4	4	2	1	2	3	1	1
262	9/15/2021 14:53:51	Sí	45	2	1	1	1	9	1	2	2	1	1	1	1	3	1	2	2	2	3	3	5	4	2	3	2	2	1	3	1	2	1	1	1	1	1
263	9/15/2021 14:56:10	Sí	36	2	1	1	1	3	2	2	2	2	1	1	3	2	2	2	3	3	4	4	5	3	2	4	4	4	5	4	1	1	1	1	2	2	1
265	9/15/2021 15:02:15	Sí	35	2	1	1	1	3	2	2	1	2	2	2	1	2	1	1	2	3	5	4	5	1	1	1	1	1	1	1	5	5	1	5	4	1	4
266	9/15/2021 15:04:52	Sí	38	2	2	1	2	3	1	2	2	2	2	1	3	3	3	1	4	3	5	4	5	1	1	1	1	1	1	1	3	3	1	3	1	1	1
267	9/15/2021 15:15:21	Sí	21	2	1	3	2	3	1	1	1	1	1	1	2	2	2	2	3	5	5	4	5	4	4	4	4	4	5	4	4	4	2	4	4	1	3
268	9/15/2021 15:16:11	Sí	24	2	1	3	2	3	1	2	2	2	1	2	1	2	2	2	3	4	3	4	5	1	1	2	2	1	1	1	3	3	2	1	3	2	2
269	9/15/2021 15:23:35	Sí	45	2	2	1	1	4	2	2	2	2	2	1	2	2	1	1	3	2	2	3	5	1	1	2	2	2	2	2	1	1	1	1	1	1	1
270	9/15/2021 15:27:04	Sí	22	2	1	3	2	3	2	2	2	2	1	1	3	1	2	2	3	3	3	4	5	4	4	4	4	4	4	4	1	3	1	2	1	1	1
271	9/15/2021 15:32:40	Sí	29	2	1	3	2	3	2	2	2	2	2	1	3	2	3	3	3	4	4	4	5	4	2	3	2	6	2	1	5	3	2	5	2	1	2
272	9/15/2021 15:32:58	Sí	24	1	1	3	2	3	1	2	1	2	2	1	4	2	2	1	3	5	4	4	5	2	1	6	2	1	3	4	3	5	3	5	4	1	3
273	9/15/2021 15:48:22	Sí	34	2	3	1	1	3	2	2	1	2	2	1	2	3	2	3	3	4	4	3	5	3	4	4	3	3	3	4	2	2	1	2	1	1	1
274	9/15/2021 15:52:09	Sí	44	2	2	2	5	1	1	2	2	1	1	1	3	2	1	3	4	3	3	4	4	4	4	6	5	4	4	4	3	3	1	3	1	1	1
275	9/15/2021 16:06:05	Sí	27	2	3	3	1	3	2	2	2	1	1	1	1	1	2	1	3	3	3	4	5	4	2	4	3	3	3	3	2	2	1	2	2	1	1
276	9/15/2021 16:09:10	Sí	27	1	2	1	1	9	2	2	2	1	1	1	1	2	1	2	1	2	2	3	5	1	2	2	1	1	1	1	1	1	1	1	1	1	1
277	9/15/2021 16:13:58	Sí	44	2	3	3	5	3	1	2	1	2	1	1	3	2	1	2	3	5	5	4	5	1	1	2	1	2	2	2	1	3	1	2	1	1	1
278	9/15/2021 16:14:05	Sí	34	2	2	1	1	3	1	2	2	2	2	1	1	2	3	1	4	4	5	4	5	4	1	3	4	3	3	3	3	3	2	4	3	1	2
279	9/15/2021 16:15:49	Sí	43	1	2	1	1	3	1	2	2	2	2	1	1	2	2	1	2	3	5	4	5	1	1	3	1	1	1	3	4	4	2	5	3	1	1
280	9/15/2021 16:24:35	Sí	21	2	1	2	2	3	2	1	2	3	1	2	1	2	3	3	1	3	3	4	4	4	4	4	4	4	4	4	1	1	1	1	1	1	1
281	9/15/2021 16:32:46	Sí	45	2	4	3	1	3	1	2	2	3	2	2	1	1	1	3	2	4	5	4	5	4	1	1	1	1	1	3	5	4	3	5	4	3	4
282	9/15/2021 16:33:26	Sí	31	2	1	1	1	9	1	2	2	2	1	1	1	2	3	1	2	3	2	2	5	3	1	3	3	3	3	3	2	2	1	2	1	1	1
283	9/15/2021 16:44:51	Sí	52	2	1	1	1	8	1	2	2	2	1	1	2	2	2	2	3	2	4	2	5	6	2	2	3	3	3	2	1	1	1	2	1	1	1
284	9/15/2021 17:09:31	Sí	47	1	1	2	3	3	1	2	2	2	1	2	1	2	1	2	3	5	5	4	5	1	1	3	1	1	1	1	4	3	4	5	3	1	1
285	9/15/2021 17:20:04	Sí	24	2	1	2	1	9	1	2	2	4	1	1	1	3	3	1	3	2	5	4	5	5	1	1	1	1	2	1	3	3	1	1	3	1	1
286	9/15/2021 17:40:42	Sí	21	2	1	3	2	3	2	2	2	2	1	2	4	1	3	1	4	5	5	4	5	1	4	4	4	1	1	4	5	4	4	5	4	1	2
287	9/15/2021 17:49:01	Sí	30	2	1	1	1	3	1	2	1	2	2	2	1	3	2	2	4	3	4	4	5	2	1	2	2	2	1	2	4	3	2	3	2	1	1
288	9/15/2021 18:25:24	Sí	19	2	1	4	6	10	1	1	2	2	1	1	4	4	1	1	3	3	3	3	4	4	4	4	4	4	5	4	3	4	4	4	3	4	4
289	9/15/2021 18:34:00	Sí	25	1	1	3	1	3	1	2	2	3	1	1	1	2	1	1	3	3	3	4	5	3	1	3	3	3	3	3	4	4	2	4	3	3	4
290	9/15/2021 18:54:56	Sí	33	2	3	1	1	3	1	1	2	3	2	1	3	3	3	2	3	4	3	3	5	4	4	3	3	3	3	1	3	3	1	1	1	1	1
291	9/15/2021 19:02:17	Sí	27	2	1	1	1	9	2	2	2	2	2	1	1	1	3	3	2	3	3	3	5	1	1	1	1	1	1	1	3	2	1	2	2	2	1
292	9/15/2021 19:20:08	Sí	30	2	3	1	1	3	1	2	2	2	2	2	3	3	2	1	4	4	4	3	5	4	2	4	4	3	4	1	3	1	1	1	1	1	1
293	9/15/2021 19:31:43	Sí	23	1	1	3	2	3	1	1	2	2	2	1	3	2	3	2	2	3	4	4	5	1	4	5	5	2	5	4	2	1	1	1	1	1	1
294	9/15/2021 19:45:47	Sí	38	2	3	1	1	3	2	2	1	2	1	1	1	3	1	3	5	4	5	4	5	1	3	4	1	1	1	1	3	3	3	3	1	1	1
295	9/15/2021 19:45:56	Sí	38	2	1	1	1	3	1	2	2	1	1	1	1	3	2	2	3	4	5	4	5	1	1	1	1	1	1	2	4	3	1	1	2	1	1
296	9/15/2021 19:46:11	Sí	51	2	4	1	1	3	1	2	1	2	1	2	1	3	1	3	2	3	5	4	5	1	1	2	1	1	1	1	3	3	1	3	2	1	3
297	9/15/2021 19:48:13	Sí	30	2	3	1	1	3	2	2	2	2	2	2	1	3	3	1	3	3	4	4	5	1	1	2	2	1	2	2	4	4	1	4	4	2	2
298	9/15/2021 19:51:35	Sí	61	2	3	1	5	3	1	2	2	2	2	1	4	3	3	3	1	5	5	4	5	1	1	1	1	1	1	1	3	3	1	5	2	2	2
299	9/15/2021 19:54:06	Sí	31	1	1	1	1	3	2	2	1	2	1	1	2	2	2	1	3	1	4	3	5	1	1	1	1	1	1	1	3	3	1	3	1	1	1
300	9/15/2021 19:56:04	Sí	33	2	1	2	1	3	1	2	2	2	2	1	1	1	1	1	3	5	5	4	5	1	1	2	1	1	1	2	4	4	3	4	4	2	2
301	9/15/2021 19:56:59	Sí	26	1	1	1	1	3	1	2	2	2	1	1	1	4	2	3	5	5	5	4	5	3	2	5	3	3	3	5	3	3	1	1	2	1	1
302	9/15/2021 19:58:48	Sí	23	2	1	2	1	3	2	1	2	2	2	1	4	1	1	2	3	4	4	4	5	5	1	2	2	2	2	1	4	4	2	5	1	1	4
303	9/15/2021 20:00:14	Sí	53	1	4	1	1	3	2	2	2	2	2	1	1	3	3	1	2	3	4	1	5	1	1	2	3	1	1	2	2	2	1	1	1	2	2
304	9/15/2021 20:00:43	Sí	37	1	3	2	1	3	2	2	2	2	1	1	1	3	3	2	2	5	3	3	4	5	5	7	6	7	7	7	2	2	2	2	2	2	2
305	9/15/2021 20:01:25	Sí	39	2	1	1	1	3	1	2	2	3	1	1	2	2	4	1	4	3	4	4	5	1	2	4	1	1	2	4	4	4	3	4	4	2	3
306	9/15/2021 20:03:11	Sí	38	2	1	1	1	3	2	2	1	2	1	1	1	4	1	1	4	3	3	4	5	1	1	1	1	1	1	1	3	2	1	2	1	1	1
307	9/15/2021 20:03:51	Sí	45	1	3	1	1	3	2	2	2	2	1	1	1	1	1	3	3	3	4	3	5	3	3	3	3	3	3	3	2	2	1	1	1	1	1
308	9/15/2021 20:09:10	Sí	38	1	1	1	1	3	2	2	1	2	1	1	4	2	1	2	3	4	4	4	5	6	1	3	2	2	2	2	5	5	1	5	4	3	5
309	9/15/2021 20:21:38	Sí	47	2	2	1	1	3	1	2	1	2	1	1	1	3	2	1	2	4	5	4	5	1	2	3	1	1	1	2	5	4	1	5	4	1	2
310	9/15/2021 20:28:53	Sí	43	2	4	1	3	3	1	1	2	2	1	1	4	2	2	2	4	3	4	4	5	1	1	2	2	2	2	2	1	1	1	1	1	1	1
311	9/15/2021 20:30:20	Sí	23	2	1	1	1	8	1	2	2	2	2	1	1	1	2	1	1	4	4	4	5	1	1	1	1	1	1	1	2	1	1	1	1	1	1
312	9/15/2021 20:32:36	Sí	37	2	3	1	1	3	2	2	2	2	2	2	1	2	1	3	3	2	5	4	5	3	1	3	2	3	2	2	3	2	1	1	2	1	1
313	9/15/2021 20:33:56	Sí	45	2	3	1	1	3	1	2	2	2	1	2	1	2	3	2	6	5	5	4	5	3	3	4	4	3	3	3	5	5	3	4	4	1	3
314	9/15/2021 20:33:58	Sí	48	2	2	1	1	3	1	1	2	2	1	1	1	3	3	1	3	5	5	4	5	4	4	4	4	4	4	5	3	3	2	3	4	2	3
315	9/15/2021 20:35:41	Sí	27	2	1	1	1	8	2	2	2	2	1	1	4	3	2	1	3	1	3	2	5	1	1	1	1	1	1	1	1	1	1	1	1	1	1
316	9/15/2021 20:38:02	Sí	46	2	4	1	1	3	2	2	1	2	2	1	1	1	2	3	3	4	4	1	5	2	4	3	2	2	2	2	4	2	1	4	3	1	3
317	9/15/2021 20:42:03	Sí	46	2	4	2	1	8	1	2	1	1	1	1	2	2	1	1	3	4	3	3	5	3	1	4	3	3	3	5	2	1	1	4	2	1	1
318	9/15/2021 20:42:06	Sí	46	2	2	2	2	9	1	2	2	2	1	1	1	2	2	3	2	5	5	4	5	5	4	4	4	4	1	4	4	5	5	5	3	1	3
319	9/15/2021 20:42:07	Sí	35	2	2	1	1	10	1	2	2	2	1	1	1	1	1	3	3	5	5	4	5	1	4	3	1	1	1	2	4	2	2	4	3	1	1
320	9/15/2021 20:46:06	Sí	37	2	1	1	1	3	1	2	1	2	2	1	4	3	2	3	4	4	4	4	5	4	4	4	1	4	1	3	4	4	3	5	3	3	4
321	9/15/2021 20:51:18	Sí	30	2	1	3	1	3	1	2	2	2	2	2	1	2	1	1	4	4	4	4	5	1	2	3	1	1	1	2	4	4	4	4	3	3	3
322	9/15/2021 20:52:11	Sí	32	2	2	2	1	8	2	2	2	2	2	2	1	2	2	2	1	1	3	1	2	4	7	7	7	7	7	4	1	1	1	1	1	1	1
323	9/15/2021 20:54:53	Sí	47	2	1	2	3	3	2	2	2	1	1	1	1	3	2	2	3	2	5	4	5	1	1	3	2	2	2	1	3	1	1	3	1	1	1
324	9/15/2021 20:57:29	Sí	64	2	1	1	1	3	2	2	2	2	2	1	1	2	1	1	3	4	5	4	5	1	4	3	2	2	2	2	4	4	1	4	4	2	2
325	9/15/2021 20:58:03	Sí	42	2	2	1	1	3	1	2	2	2	2	1	1	2	2	1	4	4	5	4	5	1	1	1	1	1	1	1	4	5	5	4	4	3	4
326	9/15/2021 21:11:54	Sí	23	2	1	3	1	3	2	2	2	1	1	1	1	2	3	2	2	3	5	4	5	1	1	5	2	1	2	1	4	4	1	4	4	1	2
327	9/15/2021 21:13:08	Sí	36	2	1	1	1	3	1	1	2	2	1	2	1	2	1	3	3	3	3	4	5	1	7	2	2	1	2	2	3	2	1	4	2	1	3
328	9/15/2021 21:19:17	Sí	53	2	2	1	7	3	2	2	2	1	1	1	1	2	2	1	2	6	5	4	5	6	6	1	4	4	4	1	2	2	2	2	2	2	2
329	9/15/2021 21:23:16	Sí	30	1	2	1	1	3	1	2	2	2	1	1	4	3	1	1	4	2	4	4	5	1	1	2	1	1	1	1	3	2	1	3	2	2	2
330	9/15/2021 21:28:37	Sí	34	2	2	1	1	3	1	2	2	2	1	1	3	3	1	1	2	2	2	3	5	2	2	4	1	1	1	2	3	2	2	3	2	1	2
331	9/15/2021 21:29:35	Sí	41	2	2	1	1	3	1	2	1	2	1	1	4	3	1	1	4	4	3	4	5	7	2	2	6	2	2	3	4	5	4	4	4	4	4
332	9/15/2021 21:30:25	Sí	41	2	3	2	1	3	2	2	1	3	1	1	3	1	1	1	3	3	4	4	5	2	2	3	3	3	5	5	4	4	2	4	4	1	4
333	9/15/2021 21:30:26	Sí	33	2	1	1	1	3	1	2	1	2	2	1	1	2	3	2	4	3	5	4	5	4	1	6	3	5	5	5	5	5	4	5	4	3	4
334	9/15/2021 21:31:02	Sí	38	2	2	1	1	3	1	2	2	2	2	1	1	3	2	1	4	3	5	4	5	1	1	1	1	1	1	1	5	5	2	2	5	2	2
335	9/15/2021 21:33:15	Sí	46	1	4	1	1	8	2	2	2	2	2	1	1	3	2	1	2	2	2	2	5	3	3	3	3	3	3	3	2	2	2	2	2	2	2
336	9/15/2021 21:33:17	Sí	38	2	1	1	1	3	1	2	1	2	2	1	4	3	1	2	3	3	3	4	5	4	4	5	5	4	4	5	4	2	2	4	2	1	2
337	9/15/2021 21:39:44	Sí	37	2	3	1	1	3	1	1	2	2	2	1	1	1	3	1	3	2	5	4	5	7	4	4	6	7	7	7	5	5	5	5	5	5	5
338	9/15/2021 21:42:40	Sí	39	2	1	2	1	3	1	2	1	2	2	2	2	1	3	1	5	4	4	4	5	2	2	4	1	1	1	2	3	3	3	2	3	1	1
339	9/15/2021 21:43:04	Sí	25	2	1	1	1	3	2	2	2	2	2	1	1	1	4	1	3	3	4	4	5	1	1	2	1	1	1	2	3	1	1	2	1	1	1
340	9/15/2021 21:45:44	Sí	21	2	1	3	2	3	1	1	2	2	1	1	1	1	2	2	4	3	4	4	4	4	6	6	6	5	5	4	2	2	1	5	2	1	3
341	9/15/2021 21:53:13	Sí	31	1	1	3	2	3	1	2	1	2	1	1	1	1	3	2	4	3	4	4	5	5	6	7	7	6	7	7	5	5	3	5	5	3	3
342	9/15/2021 21:53:55	Sí	38	1	3	1	1	3	1	1	2	2	2	2	1	3	2	2	3	3	3	3	4	2	5	5	5	5	6	5	2	2	2	2	2	2	2
343	9/15/2021 22:00:12	Sí	33	2	1	1	1	3	2	2	2	2	2	1	3	4	2	1	4	5	5	4	5	7	2	1	1	1	2	2	5	4	1	5	4	1	4
344	9/15/2021 22:01:19	Sí	49	1	3	1	1	3	2	2	2	2	1	1	3	3	1	2	3	4	5	4	5	1	2	2	1	1	1	3	2	1	1	4	4	1	4
345	9/15/2021 22:02:59	Sí	29	2	2	1	5	9	1	2	2	4	2	1	1	3	3	3	1	1	1	2	1	1	5	4	4	4	4	4	4	5	4	3	2	3	3
346	9/15/2021 22:03:58	Sí	24	2	1	1	1	3	1	2	2	2	1	1	4	2	3	3	6	4	5	4	5	7	1	5	5	5	5	4	3	5	3	5	3	3	3
347	9/15/2021 22:04:12	Sí	32	2	2	2	1	3	1	2	1	1	2	1	2	1	2	2	2	3	2	4	1	4	7	7	7	7	7	6	1	5	1	3	1	1	3
348	9/15/2021 22:15:57	Sí	29	2	1	2	1	3	1	2	2	2	1	2	2	3	1	1	4	3	3	3	5	3	2	2	3	3	3	3	3	3	2	2	3	2	2
349	9/15/2021 22:38:03	Sí	54	2	1	1	1	3	2	2	2	2	2	1	1	3	3	2	1	3	3	3	3	7	7	7	7	7	7	7	2	3	1	1	1	1	1
350	9/15/2021 22:40:36	Sí	38	2	2	1	1	3	1	2	2	2	2	2	1	3	3	1	1	2	4	4	5	1	1	1	1	1	1	1	1	1	1	1	1	1	1
351	9/15/2021 23:19:25	Sí	45	2	1	1	1	3	2	2	2	2	2	1	4	3	2	2	6	4	3	3	5	6	7	7	7	6	7	7	4	5	1	2	4	4	4
352	9/15/2021 23:19:54	Sí	42	2	4	1	2	9	1	2	1	4	1	1	4	3	3	2	2	5	5	3	5	6	6	6	6	6	6	7	4	5	4	1	5	2	3
353	9/16/2021 0:00:22	Sí	25	2	1	2	1	10	1	2	2	2	1	1	1	2	3	2	4	1	1	1	1	1	1	1	1	1	2	1	1	2	1	1	1	1	1
354	9/16/2021 0:01:53	Sí	28	2	2	1	1	10	2	2	2	1	1	2	3	4	1	3	1	2	3	2	5	4	5	4	4	5	4	5	1	1	1	1	1	1	1
355	9/16/2021 0:12:27	Sí	30	2	1	1	1	10	2	2	2	1	1	1	1	1	2	2	3	1	3	3	5	6	6	6	5	5	6	5	2	2	2	4	4	4	1
356	9/16/2021 0:12:35	Sí	29	2	3	3	3	10	2	2	2	1	1	1	1	2	1	2	3	3	3	3	3	3	3	6	3	3	5	4	4	4	4	4	4	4	4
357	9/16/2021 0:12:38	Sí	36	2	3	3	1	10	2	2	2	4	1	1	1	3	2	2	2	3	2	3	2	3	5	3	2	3	1	7	1	1	1	1	1	1	2
358	9/16/2021 0:20:37	Sí	24	2	1	1	1	10	1	2	2	2	1	1	1	3	2	1	1	6	5	4	5	5	4	4	4	4	4	5	3	2	2	1	1	2	2
359	9/16/2021 0:26:32	Sí	28	1	1	1	1	10	1	2	2	1	1	1	1	3	1	3	3	5	4	4	5	5	5	5	5	5	4	4	5	5	3	4	4	2	3
360	9/16/2021 0:33:45	Sí	60	1	1	4	1	8	2	2	2	2	1	1	1	1	1	1	3	2	4	4	5	1	1	2	1	2	3	2	3	2	1	3	2	2	2
361	9/16/2021 0:52:07	Sí	22	1	1	1	1	10	2	2	2	2	1	1	1	1	3	1	3	4	5	4	3	5	4	5	4	5	5	4	3	4	4	3	4	4	4
362	9/16/2021 5:57:54	Sí	37	1	2	1	1	3	2	2	2	2	1	1	2	3	2	2	3	3	5	4	5	1	1	4	6	1	1	1	5	5	1	5	1	1	3
363	9/16/2021 7:15:13	Sí	32	2	1	1	1	3	1	2	1	2	2	1	1	3	4	2	1	3	3	4	5	4	6	7	5	4	5	5	5	3	1	5	2	1	1
364	9/16/2021 7:24:07	Sí	32	2	1	1	1	3	2	2	2	2	1	2	1	3	2	1	2	5	5	4	5	1	1	3	2	1	2	1	5	2	1	1	1	1	1
365	9/16/2021 7:28:53	Sí	32	2	1	1	1	3	1	2	2	2	2	1	1	3	2	3	6	3	5	4	5	7	1	5	6	7	2	2	1	2	1	3	1	1	1
366	9/16/2021 7:54:25	Sí	44	2	3	1	1	3	2	2	2	2	2	1	1	2	2	3	3	4	3	3	5	2	1	4	2	2	4	4	3	3	3	3	3	2	3
367	9/16/2021 7:55:05	Sí	48	1	2	1	1	7	2	2	2	2	2	1	4	1	3	2	3	4	4	4	5	7	1	2	1	1	2	1	4	4	4	5	4	4	4
368	9/16/2021 7:57:27	Sí	41	2	1	3	1	7	1	2	2	2	1	1	2	2	3	1	5	6	5	4	5	5	4	4	6	5	5	4	5	5	5	5	5	4	4
369	9/16/2021 7:58:19	Sí	34	2	2	1	2	7	1	2	2	2	1	1	2	3	1	3	5	2	4	4	5	7	4	4	2	7	4	1	3	5	2	4	5	1	3
370	9/16/2021 8:00:56	Sí	33	1	1	1	1	7	2	2	2	1	1	1	2	2	3	2	4	3	4	4	5	5	4	7	6	6	6	7	3	3	2	2	3	2	4
371	9/16/2021 8:08:10	Sí	38	2	1	1	1	7	2	2	2	1	2	1	1	3	1	3	4	3	3	2	5	5	2	7	6	4	5	2	1	1	1	1	1	1	1
372	9/16/2021 8:11:50	Sí	37	2	1	1	5	7	2	2	2	2	2	1	4	3	3	2	4	2	2	3	5	5	4	4	5	5	5	4	4	4	2	4	3	3	2
373	9/16/2021 8:18:22	Sí	60	2	2	1	1	3	2	2	2	3	2	1	1	3	1	2	1	2	2	2	5	6	7	7	6	6	6	4	1	3	1	1	1	1	1
374	9/16/2021 8:18:59	Sí	49	2	1	1	1	3	2	2	2	2	2	1	2	1	2	2	3	4	2	2	5	1	1	3	1	1	1	1	4	5	1	4	1	3	3
375	9/16/2021 8:22:36	Sí	30	2	1	1	5	3	2	2	1	1	1	2	3	4	1	2	1	3	3	4	5	7	2	2	2	2	2	2	1	1	1	1	1	1	1
376	9/16/2021 8:24:16	Sí	35	1	1	1	1	3	2	2	2	2	1	2	2	3	2	2	3	2	5	4	5	2	4	3	2	2	2	1	5	3	2	5	2	2	4
377	9/16/2021 8:24:57	Sí	51	2	2	3	5	3	1	2	1	2	1	1	1	1	1	2	4	5	5	4	5	6	4	4	4	3	4	5	5	5	3	5	5	3	3
378	9/16/2021 8:28:47	Sí	37	2	2	3	1	3	1	1	2	2	1	1	1	1	3	1	3	3	3	4	5	4	2	4	2	3	4	4	3	3	1	4	3	3	3
379	9/16/2021 8:29:45	Sí	46	2	1	1	5	7	1	1	1	2	2	1	2	2	3	2	2	5	5	4	5	5	4	4	4	5	5	4	4	1	1	4	1	1	1
380	9/16/2021 8:30:14	Sí	41	1	1	2	1	3	1	1	2	2	2	2	1	1	1	1	1	3	5	4	5	1	1	1	1	1	1	1	1	2	1	2	1	1	1
381	9/16/2021 8:31:13	Sí	29	2	1	1	3	3	1	2	2	2	1	1	1	3	1	2	5	2	2	2	5	4	6	7	7	6	7	7	3	1	1	1	1	1	1
382	9/16/2021 8:33:13	Sí	29	1	1	1	1	3	2	2	2	2	2	2	4	3	3	1	4	2	4	4	5	1	1	1	1	1	1	1	1	2	2	1	1	1	1
383	9/16/2021 8:36:58	Sí	57	1	4	1	7	3	2	2	2	2	2	1	1	3	2	2	2	4	5	4	5	7	1	2	4	7	7	7	5	5	5	5	5	5	5
384	9/16/2021 8:43:02	Sí	29	2	1	2	1	3	1	2	2	1	1	1	2	2	3	3	2	2	4	4	5	1	1	1	1	1	1	1	2	2	1	2	1	1	1
385	9/16/2021 8:47:18	Sí	47	2	1	2	1	7	1	2	2	2	1	1	1	3	3	3	3	3	3	3	5	5	3	5	4	4	5	4	2	3	1	1	3	1	1
386	9/16/2021 8:51:43	Sí	31	2	3	2	2	7	1	2	2	1	1	2	2	3	3	2	6	5	5	4	5	6	7	7	6	5	5	7	5	3	1	5	1	1	1
387	9/16/2021 9:09:05	Sí	40	1	2	1	1	7	1	2	2	1	2	1	2	1	2	2	3	3	5	4	5	6	1	1	1	1	1	1	5	5	4	5	5	4	5
388	9/16/2021 9:12:24	Sí	42	2	5	2	2	7	1	2	2	2	1	1	1	2	2	2	2	3	4	4	5	4	1	4	4	3	4	4	5	2	1	2	1	4	3
389	9/16/2021 9:16:25	Sí	38	1	1	1	1	7	1	2	2	2	1	1	3	2	2	2	4	3	4	4	5	4	3	7	6	6	6	6	4	4	1	4	3	2	2
390	9/16/2021 9:20:04	Sí	57	1	2	2	1	7	1	2	1	1	1	1	4	3	1	2	2	4	4	4	5	1	4	4	4	4	4	4	4	4	1	2	4	2	2
391	9/16/2021 9:23:43	Sí	36	1	1	2	1	7	1	2	2	2	1	1	3	3	2	2	6	3	5	4	5	6	3	7	6	7	7	7	1	5	1	3	3	1	1
392	9/16/2021 9:24:04	No
393	9/16/2021 9:25:45	Sí	24	1	1	3	2	3	1	2	2	3	2	1	2	4	2	1	3	3	3	4	5	2	2	2	2	2	2	2	3	4	2	4	4	1	4
394	9/16/2021 9:26:32	Sí	41	2	2	2	1	7	2	2	2	1	1	1	1	2	3	3	6	3	3	4	4	1	3	4	4	1	4	4	1	5	3	5	4	1	1
395	9/16/2021 9:27:54	Sí	37	2	1	1	2	7	1	2	2	2	1	1	1	3	4	1	4	4	3	3	5	5	4	4	4	4	4	4	2	2	2	2	2	2	1
396	9/16/2021 9:29:49	Sí	38	1	2	1	1	7	1	2	2	2	1	1	4	1	3	2	3	4	5	4	5	1	1	1	1	1	1	1	5	4	3	5	5	3	4
397	9/16/2021 9:34:16	Sí	54	2	1	1	1	7	1	2	2	2	1	1	1	3	3	2	1	2	2	3	5	2	3	4	5	7	1	5	1	1	1	1	1	1	1
398	9/16/2021 9:45:04	Sí	64	2	1	1	1	7	1	2	1	2	1	1	2	1	3	1	5	4	4	4	5	1	2	4	4	2	2	2	4	2	2	4	3	3	3
399	9/16/2021 9:45:57	Sí	25	2	1	1	1	9	2	2	1	1	2	1	1	2	2	3	2	3	4	4	5	2	2	4	4	4	4	4	3	1	1	3	3	1	3
400	9/16/2021 9:49:39	Sí	28	1	1	3	1	7	1	2	2	1	2	1	2	3	1	1	1	3	5	4	5	2	1	1	1	1	1	1	3	4	1	1	3	1	1
401	9/16/2021 9:49:44	Sí	36	2	2	4	1	7	1	2	2	2	1	1	4	1	4	2	3	4	5	4	2	5	4	4	5	4	6	5	4	5	5	5	5	4	5
402	9/16/2021 9:51:35	Sí	23	2	1	1	1	7	1	2	2	2	1	1	2	3	2	2	6	4	4	4	5	6	4	4	5	5	5	5	2	2	1	1	2	1	1
403	9/16/2021 9:52:32	Sí	48	2	2	2	5	7	1	2	2	2	1	1	4	3	2	2	6	6	5	4	5	2	1	2	1	1	2	6	4	3	1	3	3	2	4
404	9/16/2021 9:52:52	Sí	55	1	2	1	1	3	2	2	2	2	1	1	4	3	1	2	3	3	3	2	5	1	1	3	3	2	2	1	1	2	1	1	2	1	1
405	9/16/2021 9:52:53	Sí	26	1	1	1	1	7	2	2	2	4	1	1	1	3	3	3	3	1	2	1	5	4	4	4	4	4	4	3	1	1	1	1	1	1	1
406	9/16/2021 9:53:16	Sí	27	2	1	2	1	7	1	2	2	2	1	1	1	3	1	1	3	4	4	3	5	4	3	3	4	4	4	4	2	3	3	3	3	3	3
407	9/16/2021 9:53:27	Sí	61	2	2	4	1	7	1	2	1	2	2	1	1	2	1	2	1	1	2	4	2	2	1	7	3	1	3	3	3	3	3	3	3	3	3
408	9/16/2021 9:55:02	Sí	23	1	3	2	1	7	1	2	2	2	1	1	1	2	1	2	5	6	5	4	5	7	7	7	7	7	7	7	1	1	1	1	1	1	1
409	9/16/2021 9:59:19	Sí	25	1	1	1	1	7	1	2	2	2	1	1	2	3	2	3	3	3	2	3	5	4	3	3	3	3	3	3	2	1	1	1	2	1	1
410	9/16/2021 10:01:03	Sí	65	2	2	4	1	7	1	2	1	2	1	1	1	3	1	2	6	5	4	3	5	5	1	1	1	1	1	1	3	1	1	1	1	1	1
411	9/16/2021 10:01:23	Sí	42	2	2	2	1	7	1	2	2	2	1	1	1	3	3	3	3	2	4	3	5	5	4	4	4	4	4	3	2	2	1	1	1	1	1
412	9/16/2021 10:04:01	Sí	35	2	1	2	1	7	2	2	2	2	1	1	1	2	2	1	2	5	4	4	5	7	6	7	7	7	7	5	1	1	1	1	1	1	1
413	9/16/2021 10:04:05	Sí	34	2	3	1	1	7	1	2	2	2	1	1	2	3	3	1	5	5	5	4	5	5	1	4	2	1	1	1	4	3	1	4	1	2	2
414	9/16/2021 10:05:16	Sí	55	1	2	1	1	7	2	1	2	1	1	1	4	2	3	2	5	4	3	3	1	4	4	1	4	5	5	5	2	2	2	2	2	2	2
415	9/16/2021 10:07:57	Sí	23	2	1	3	2	7	2	2	2	1	1	1	1	1	3	2	3	5	5	4	5	3	1	4	2	1	1	4	5	5	5	5	5	1	3
416	9/16/2021 10:09:24	Sí	27	1	1	1	1	7	1	2	2	1	1	1	1	1	1	3	4	5	4	3	5	4	3	4	4	4	6	5	2	2	2	2	2	2	1
417	9/16/2021 10:10:08	Sí	22	2	1	1	2	7	1	2	2	1	2	1	4	2	1	2	5	4	5	4	2	3	7	5	4	4	4	3	2	4	2	4	2	5	4
418	9/16/2021 10:14:03	Sí	26	2	1	1	1	10	2	2	2	1	1	1	1	3	1	3	3	6	5	2	5	7	7	3	2	3	3	4	1	1	1	5	2	1	1
419	9/16/2021 10:16:11	Sí	34	2	1	1	5	7	1	2	2	2	2	1	3	3	3	2	3	5	4	4	4	6	6	5	5	4	4	4	3	1	2	2	2	2	2
420	9/16/2021 10:16:26	Sí	62	2	3	1	5	7	1	2	1	2	1	1	1	3	1	1	3	4	5	4	5	5	3	2	3	5	3	3	1	1	1	1	1	1	1
421	9/16/2021 10:16:28	Sí	53	2	2	1	2	7	1	2	1	2	1	1	2	1	2	3	2	4	4	4	5	5	4	3	4	4	2	3	4	4	1	4	2	2	3
422	9/16/2021 10:17:25	Sí	51	2	2	1	1	7	2	2	2	2	1	1	1	2	1	2	3	4	4	4	5	4	3	4	5	4	4	4	3	3	2	3	3	1	1
423	9/16/2021 10:18:07	Sí	34	2	1	1	2	7	2	2	2	1	2	1	1	3	3	1	2	2	4	3	5	6	7	6	6	6	7	7	1	1	1	1	1	1	1
424	9/16/2021 10:21:05	Sí	62	2	4	4	1	3	2	2	1	2	2	2	1	3	1	1	1	2	4	4	5	2	2	4	2	2	1	1	2	1	1	1	1	1	1
425	9/16/2021 10:21:56	Sí	55	1	2	2	5	7	2	2	1	2	2	1	4	3	1	2	6	6	5	4	5	4	4	1	3	3	3	4	3	1	1	3	1	1	1
426	9/16/2021 10:24:05	Sí	40	2	1	2	6	7	2	2	2	2	1	1	4	3	3	3	3	2	3	4	5	7	1	1	1	7	1	1	3	2	1	3	1	1	1
427	9/16/2021 10:26:15	Sí	44	1	2	2	2	7	1	2	1	2	1	1	2	1	3	2	5	4	5	4	5	5	4	7	4	5	5	4	1	1	1	5	1	4	3
428	9/16/2021 10:26:50	Sí	30	1	3	1	1	3	2	1	2	2	2	1	1	3	3	2	2	2	2	2	5	1	4	7	3	1	5	5	1	2	1	2	2	1	1
429	9/16/2021 10:27:25	Sí	21	2	1	3	2	7	1	2	2	2	1	1	1	2	4	1	4	3	4	4	5	1	6	5	1	1	2	5	4	1	1	1	1	1	1
430	9/16/2021 10:27:28	Sí	23	2	1	4	1	7	1	2	1	2	2	1	1	2	3	2	1	5	4	4	5	4	4	4	4	4	4	4	3	3	1	3	2	1	1
431	9/16/2021 10:30:41	Sí	44	2	3	1	2	7	2	2	2	1	1	1	1	2	4	2	4	5	4	4	5	4	3	3	4	4	4	5	4	4	4	5	4	5	5
432	9/16/2021 10:31:58	Sí	29	2	1	2	5	7	1	2	2	2	1	1	4	1	2	1	5	6	4	2	5	5	5	3	5	5	3	4	3	3	3	3	4	3	4
433	9/16/2021 10:34:06	Sí	39	2	2	1	1	7	2	2	1	2	1	1	3	3	3	3	4	3	3	4	5	7	1	3	1	7	3	1	4	4	2	3	1	1	2
434	9/16/2021 10:35:52	Sí	30	2	2	1	1	7	1	2	2	1	2	1	1	2	2	2	1	3	4	3	5	2	1	7	7	2	2	2	2	1	1	1	1	1	1
435	9/16/2021 10:41:10	Sí	42	2	1	2	5	7	1	2	1	1	1	1	4	1	3	2	3	5	5	4	5	5	6	4	5	6	6	6	5	3	2	5	2	2	4
436	9/16/2021 10:42:44	Sí	31	2	1	1	6	7	1	2	2	1	1	1	2	2	3	1	2	4	5	4	5	7	7	7	7	7	7	7	1	1	1	5	1	1	1
437	9/16/2021 10:44:54	Sí	40	2	2	1	1	7	2	2	2	4	2	2	2	2	2	2	3	1	2	2	2	5	5	6	6	6	5	7	2	2	1	2	2	2	2
438	9/16/2021 10:46:24	Sí	51	1	2	1	1	7	1	2	1	2	1	1	2	1	3	2	3	4	5	4	5	7	1	1	3	3	3	3	4	2	2	2	2	2	2
439	9/16/2021 10:46:34	Sí	33	2	1	3	2	7	1	2	2	1	2	1	4	3	3	2	6	5	5	4	5	3	1	1	1	3	7	1	4	4	2	4	3	3	3
440	9/16/2021 10:53:37	Sí	27	2	1	1	1	7	1	2	2	4	1	1	2	3	3	2	3	4	5	3	5	4	4	5	4	4	4	5	1	1	1	5	1	2	3
441	9/16/2021 11:01:20	Sí	45	2	2	1	5	7	1	2	1	2	1	1	1	2	2	3	4	3	2	4	4	6	4	7	7	5	7	5	1	3	1	2	1	1	1
442	9/16/2021 11:05:26	Sí	35	2	2	1	1	7	1	2	2	2	1	1	2	1	2	3	3	3	5	3	5	6	3	4	3	4	4	4	4	3	3	4	3	3	3
443	9/16/2021 11:09:50	Sí	55	2	2	1	2	7	2	2	1	2	1	1	4	2	1	2	6	4	5	4	5	6	1	7	7	7	7	7	2	2	1	1	2	2	2
444	9/16/2021 11:11:27	Sí	23	1	1	1	1	7	1	2	1	2	1	1	4	1	4	1	4	5	3	4	5	2	2	7	1	7	1	1	3	3	1	5	3	1	3
445	9/16/2021 11:12:10	Sí	42	2	2	1	2	7	1	2	1	1	1	1	3	2	3	2	3	4	4	4	5	6	4	4	4	4	4	4	4	4	2	4	4	3	3
446	9/16/2021 11:19:29	Sí	37	1	1	1	1	3	2	2	2	2	2	2	1	2	2	1	2	3	3	3	5	3	3	4	3	3	2	3	1	2	3	2	2	2	2
447	9/16/2021 11:22:56	Sí	50	2	2	1	1	7	2	2	2	2	1	1	1	1	1	2	2	3	4	4	5	6	1	6	3	3	3	4	1	1	1	1	1	1	1
448	9/16/2021 11:23:22	Sí	38	1	1	1	2	7	2	2	2	2	1	1	1	1	1	3	3	3	3	3	3	4	4	4	4	4	4	4	3	3	3	3	3	3	3
449	9/16/2021 11:23:42	Sí	36	2	4	1	1	7	2	1	2	1	1	1	1	3	4	2	4	4	5	2	5	6	3	5	1	1	3	1	3	3	1	3	1	1	1
450	9/16/2021 11:27:02	Sí	40	2	1	1	1	7	1	2	2	2	1	1	1	4	2	2	3	4	5	4	5	2	7	1	4	4	6	1	2	1	1	2	2	1	1
451	9/16/2021 11:27:24	Sí	40	1	2	1	1	7	1	2	2	2	1	1	2	2	3	2	6	4	4	4	5	5	3	3	4	3	3	3	5	2	2	4	4	4	4
452	9/16/2021 11:29:52	Sí	34	2	1	1	1	7	1	2	2	1	1	1	3	3	1	2	5	4	3	4	5	6	6	6	6	6	6	7	1	1	1	1	1	1	1
453	9/16/2021 11:34:25	Sí	23	1	1	1	1	7	2	2	2	2	1	1	1	3	4	1	3	4	4	4	5	2	2	3	3	1	1	1	2	1	1	1	1	1	1
454	9/16/2021 11:34:46	Sí	48	2	2	1	1	7	2	2	2	2	1	1	4	3	2	2	4	4	3	3	5	3	4	3	3	3	3	3	2	2	2	2	1	1	2
455	9/16/2021 11:44:11	Sí	51	2	2	1	1	7	2	2	1	2	1	1	1	2	3	1	2	4	4	4	5	1	4	4	4	4	4	4	3	2	1	1	1	1	1
456	9/16/2021 11:45:52	Sí	38	2	2	1	2	7	1	2	2	2	1	1	4	2	1	2	4	5	5	4	5	1	1	1	5	5	1	1	2	4	2	4	2	2	2
457	9/16/2021 11:49:17	Sí	25	2	1	2	2	7	1	2	1	3	1	1	4	1	1	1	3	5	5	4	5	1	3	3	3	2	3	3	5	3	3	5	4	4	4
458	9/16/2021 12:10:34	Sí	29	1	1	1	1	7	2	2	2	2	2	1	2	3	1	2	4	4	4	2	5	1	1	3	3	1	1	1	2	5	1	2	2	1	1
459	9/16/2021 12:21:14	Sí	32	2	1	1	1	13	1	2	2	1	1	2	1	3	2	1	2	4	5	4	5	2	2	4	3	3	3	3	4	1	1	4	1	1	1
460	9/16/2021 12:38:28	Sí	23	2	1	3	2	3	1	2	2	2	1	1	1	1	3	2	4	5	5	4	3	6	6	7	7	6	7	2	5	3	2	4	5	4	5
461	9/16/2021 12:49:08	Sí	43	2	2	2	3	3	1	2	1	2	1	2	1	2	2	2	2	4	4	3	5	1	1	2	5	2	7	7	1	3	2	3	4	2	2
462	9/16/2021 12:52:12	Sí	43	2	2	1	1	8	1	2	1	2	1	1	1	2	2	3	4	4	5	4	5	6	1	5	1	1	1	1	3	1	1	3	1	1	1
463	9/16/2021 13:34:34	Sí	28	1	1	2	1	9	2	1	2	2	1	1	2	1	2	1	2	5	5	4	5	4	4	4	1	6	6	6	1	1	1	1	4	1	1
464	9/16/2021 13:34:57	Sí	25	1	1	3	1	9	1	1	2	2	2	1	1	2	2	2	2	4	3	2	4	4	4	4	4	4	4	4	1	1	1	1	1	1	1
465	9/16/2021 13:36:22	Sí	23	1	1	1	2	9	2	1	2	2	1	2	1	3	3	3	2	4	3	2	5	4	4	4	3	3	3	3	1	1	1	1	1	1	1
466	9/16/2021 13:37:31	Sí	25	2	1	2	1	9	2	2	2	1	1	1	1	2	1	2	2	5	5	4	5	3	3	3	1	2	5	6	1	2	1	1	2	1	4
467	9/16/2021 13:37:34	Sí	31	1	3	3	1	9	1	2	1	1	1	1	1	2	2	3	3	6	4	2	5	7	1	1	1	1	1	1	1	1	1	1	1	1	1
468	9/16/2021 13:41:09	Sí	28	1	1	1	1	9	2	2	2	1	1	1	1	2	2	2	3	3	2	2	5	6	3	4	3	3	3	4	3	2	2	2	2	2	2
469	9/16/2021 13:43:47	Sí	54	1	2	1	1	9	1	2	2	2	1	1	1	3	1	3	2	3	4	3	5	6	4	4	4	4	4	4	2	3	1	3	3	3	3
470	9/16/2021 13:44:32	Sí	33	2	3	1	1	3	2	2	2	3	1	1	1	3	2	2	2	5	4	4	5	5	4	2	2	6	6	6	1	1	1	2	4	3	2
471	9/16/2021 13:52:43	Sí	32	2	1	2	1	9	1	2	2	2	1	1	1	1	2	1	2	3	3	3	5	3	2	1	2	2	2	3	1	3	1	2	1	1	1
472	9/16/2021 14:03:41	Sí	31	1	3	2	1	9	2	1	2	1	1	1	1	2	1	2	3	3	3	4	5	6	3	3	3	3	3	4	4	1	1	4	1	1	1
473	9/16/2021 14:05:09	Sí	29	2	1	3	1	9	1	2	2	4	1	1	1	2	2	1	3	5	4	4	5	2	2	6	4	4	4	5	5	4	1	5	1	1	1
474	9/16/2021 14:05:34	Sí	40	2	1	1	2	9	2	2	2	4	2	1	3	1	3	3	2	4	4	3	5	7	3	2	4	4	4	4	4	2	1	1	4	2	1
475	9/16/2021 14:06:00	Sí	36	2	1	2	1	10	2	2	1	1	1	1	1	2	2	2	4	4	4	3	5	1	2	1	1	1	1	1	3	5	3	3	1	1	1
476	9/16/2021 14:07:32	Sí	22	2	1	2	3	9	1	1	1	2	2	1	1	5	1	2	1	1	4	3	3	1	2	3	3	4	1	1	2	2	2	5	2	3	4
477	9/16/2021 14:16:04	Sí	40	2	1	1	1	7	1	2	2	2	2	1	1	3	3	2	3	3	4	3	2	5	7	7	6	5	5	5	4	4	2	4	2	2	2
478	9/16/2021 14:27:10	Sí	36	2	1	1	1	7	2	2	2	1	1	1	2	5	1	2	2	4	5	4	5	1	1	1	1	1	1	1	3	3	3	3	1	1	1
479	9/16/2021 14:29:41	Sí	24	1	1	1	1	7	1	2	2	2	2	1	1	3	2	3	4	3	4	4	5	5	2	2	1	2	1	1	5	4	3	5	4	3	4
480	9/16/2021 14:30:48	Sí	40	1	4	1	1	1	2	2	2	2	2	1	1	3	4	2	4	2	2	2	5	3	4	4	4	4	4	1	2	4	1	1	2	1	1
481	9/16/2021 14:37:37	Sí	28	1	1	2	1	7	1	2	2	2	1	1	1	3	3	3	3	3	5	4	5	4	1	4	4	4	4	4	4	5	1	5	1	1	3
482	9/16/2021 14:38:31	Sí	26	1	1	2	1	1	2	2	2	1	1	1	3	4	2	1	3	3	3	3	5	2	2	4	2	2	3	4	2	1	1	3	1	1	1
483	9/16/2021 14:40:32	Sí	28	1	2	3	1	9	1	2	2	2	1	1	1	3	2	2	4	4	3	2	5	3	3	4	4	4	4	6	4	4	1	1	1	1	1
484	9/16/2021 14:41:24	Sí	41	1	1	1	1	1	2	2	2	2	2	1	1	3	2	2	3	3	5	4	5	7	1	1	1	1	1	1	4	2	1	4	1	1	1
485	9/16/2021 14:44:04	Sí	35	2	1	1	6	9	2	2	2	2	1	1	1	1	1	2	4	3	4	3	5	6	4	7	7	7	7	7	1	1	1	1	1	1	1
486	9/16/2021 14:49:51	Sí	25	1	1	3	1	9	1	2	2	2	1	1	1	2	2	2	2	3	4	2	5	5	2	4	4	4	4	4	3	3	3	2	2	2	3
487	9/16/2021 14:50:11	Sí	38	1	4	1	1	1	1	2	2	2	2	1	4	3	1	2	2	3	4	4	5	1	1	4	1	1	1	1	1	1	1	1	1	1	1
488	9/16/2021 14:51:14	Sí	33	1	1	1	1	7	2	2	2	4	1	1	4	3	3	2	6	3	4	4	5	7	3	4	4	4	4	4	3	1	1	4	3	3	3
489	9/16/2021 14:56:35	Sí	43	2	2	1	1	9	1	2	2	2	1	1	1	3	2	3	3	5	3	3	5	3	3	2	3	3	3	3	1	1	1	1	1	1	1
490	9/16/2021 15:01:01	Sí	36	2	3	1	1	7	1	2	2	2	1	1	2	3	1	2	5	5	4	4	5	6	1	4	1	1	5	1	5	5	5	5	5	3	5
491	9/16/2021 15:01:36	Sí	36	2	2	1	1	7	2	2	2	2	1	1	4	3	3	2	6	4	5	4	5	6	1	1	2	2	5	6	3	5	1	5	4	1	1
492	9/16/2021 15:03:19	Sí	29	2	1	1	1	9	1	2	2	2	1	1	1	3	1	2	3	4	3	2	5	5	4	6	4	4	4	5	1	1	2	2	1	1	1
493	9/16/2021 15:05:26	Sí	26	2	4	1	2	7	2	2	2	1	1	1	3	3	3	2	4	3	4	4	5	6	3	4	4	5	3	6	2	1	1	4	3	2	4
494	9/16/2021 15:06:44	Sí	49	2	2	1	2	7	1	2	2	2	1	1	1	4	3	2	5	3	5	4	5	5	3	2	1	6	2	1	1	1	1	1	1	1	1
495	9/16/2021 15:07:21	Sí	37	2	1	2	1	7	1	2	2	1	1	1	1	3	3	1	2	6	5	4	5	7	1	5	7	7	7	2	1	1	1	1	1	1	1
496	9/16/2021 15:09:08	Sí	62	1	2	2	1	7	1	2	1	2	2	1	2	3	3	1	4	3	5	4	5	4	4	5	4	4	4	1	4	3	1	4	3	3	3
497	9/16/2021 15:09:50	Sí	27	2	1	1	1	7	2	2	2	2	1	1	1	3	2	2	3	4	3	3	5	4	6	7	7	7	7	7	1	1	1	2	2	1	1
498	9/16/2021 15:10:01	Sí	54	2	4	1	3	7	1	2	2	2	1	1	1	1	3	2	2	5	5	4	5	6	3	4	5	4	4	4	1	1	1	4	1	1	1
499	9/16/2021 15:10:59	Sí	38	1	2	1	2	7	1	2	1	2	1	1	4	2	1	2	4	6	5	4	5	5	5	6	6	6	6	7	5	3	3	5	3	3	3
500	9/16/2021 15:11:16	Sí	22	2	1	2	2	3	1	2	1	2	1	2	2	4	2	3	3	3	5	4	5	1	3	3	2	3	2	2	3	4	2	4	3	1	1
501	9/16/2021 15:15:24	Sí	51	2	1	1	1	7	2	2	2	2	1	1	2	3	3	1	5	3	5	4	5	4	3	3	2	2	3	2	5	4	1	5	5	4	3
502	9/16/2021 15:17:46	Sí	45	2	2	2	1	7	2	2	2	2	1	1	2	3	2	2	2	4	3	4	5	6	2	4	5	3	2	2	1	2	1	3	2	1	2
503	9/16/2021 15:17:54	Sí	61	2	1	2	2	7	1	2	1	2	1	1	1	2	2	1	6	6	5	4	5	7	7	7	7	7	6	6	5	1	1	5	5	5	5
504	9/16/2021 15:21:13	Sí	34	2	2	1	5	7	1	1	2	1	1	1	4	3	1	2	5	3	5	4	5	3	4	5	6	3	5	4	4	5	3	5	4	4	4
505	9/16/2021 15:21:26	Sí	38	2	2	2	1	7	1	2	2	1	1	1	4	5	3	3	3	5	5	4	5	3	3	4	4	3	4	4	3	3	1	5	3	3	3
506	9/16/2021 15:23:07	Sí	58	1	4	3	6	7	2	2	1	1	1	1	1	3	3	2	4	5	5	4	5	7	4	7	6	5	5	6	4	2	1	3	3	3	2
507	9/16/2021 15:26:04	Sí	40	2	3	3	1	9	1	2	1	2	1	1	1	3	4	2	2	6	5	4	5	5	4	7	4	5	5	2	5	3	3	2	2	3	2
508	9/16/2021 15:26:37	Sí	23	1	1	1	2	3	2	2	2	2	2	2	2	3	2	2	2	4	5	4	5	4	1	6	6	4	4	6	4	3	3	4	2	2	3
509	9/16/2021 15:30:57	Sí	53	1	3	2	1	7	2	2	2	2	1	1	2	3	1	2	5	5	5	4	5	5	4	6	6	6	7	7	3	3	3	5	3	1	3
510	9/16/2021 15:34:56	Sí	44	2	2	3	1	9	2	2	2	2	1	1	1	2	2	1	2	3	3	2	5	1	1	1	1	1	1	1	3	1	1	1	2	1	1
511	9/16/2021 15:35:02	Sí	32	2	2	2	2	7	1	2	2	2	1	1	4	3	3	2	4	3	4	3	5	6	4	5	5	4	4	4	3	3	3	3	3	3	3
512	9/16/2021 15:35:48	Sí	24	2	3	2	2	9	2	1	1	1	1	1	1	3	1	3	3	4	5	4	5	4	3	3	3	3	3	3	1	1	2	4	2	1	1
513	9/16/2021 15:37:21	Sí	39	2	2	1	1	7	1	1	2	1	1	1	1	1	2	3	2	3	3	2	3	3	3	3	5	3	3	3	2	2	1	1	2	1	1
514	9/16/2021 15:39:27	Sí	36	1	1	2	1	7	1	2	2	2	1	1	3	2	3	2	4	4	4	4	5	7	4	4	4	4	4	4	2	3	1	4	3	1	1
515	9/16/2021 15:39:44	Sí	43	2	1	1	1	7	2	2	2	2	1	1	1	3	1	2	6	5	5	1	5	5	1	7	1	4	2	7	5	4	5	5	5	5	5
516	9/16/2021 15:39:45	Sí	36	2	1	1	1	1	2	2	2	1	1	1	1	3	1	3	3	3	3	3	4	4	3	4	4	3	3	3	1	1	1	1	1	1	1
517	9/16/2021 15:43:51	Sí	32	2	1	1	1	7	1	2	1	2	2	1	1	3	2	3	2	6	4	4	5	2	4	3	3	2	3	3	1	2	2	1	2	2	2
518	9/16/2021 15:50:34	Sí	55	1	4	1	2	7	2	1	2	2	1	1	2	3	4	3	5	4	5	4	5	5	3	3	3	3	3	3	3	2	2	3	2	2	4
519	9/16/2021 15:56:08	Sí	38	2	1	2	3	1	1	2	2	4	1	1	1	3	4	2	2	2	2	4	1	7	7	7	7	7	7	7	1	4	3	1	5	1	1
520	9/16/2021 15:58:22	Sí	33	2	1	1	5	1	2	2	2	2	2	1	1	1	1	2	3	3	4	4	5	4	4	4	5	5	5	5	3	3	3	4	4	1	2
521	9/16/2021 16:00:00	Sí	47	2	2	2	1	7	1	2	2	3	1	1	3	3	2	3	5	4	5	4	5	7	1	5	6	6	6	5	5	5	4	5	5	4	4
522	9/16/2021 16:03:05	Sí	45	2	1	1	1	7	1	2	2	2	2	1	1	2	3	2	3	5	5	4	5	4	4	5	5	5	5	5	5	5	5	5	5	3	3
523	9/16/2021 16:04:00	Sí	70	1	2	4	2	7	1	2	2	2	1	1	1	1	2	2	1	3	5	4	5	6	4	7	5	4	4	4	4	4	1	3	1	1	1
524	9/16/2021 16:05:07	Sí	26	1	1	3	2	9	2	2	2	1	1	1	1	1	3	3	2	3	1	2	5	2	1	3	4	4	2	5	1	5	2	2	2	2	1
525	9/16/2021 16:07:10	Sí	63	2	5	1	7	1	1	2	1	3	1	1	2	3	1	2	3	4	5	4	5	6	6	6	6	6	4	4	2	4	1	4	1	1	1
526	9/16/2021 16:08:04	Sí	60	2	5	1	1	7	2	2	1	2	2	1	1	2	1	1	4	4	3	4	5	5	5	7	5	6	4	5	2	1	1	1	1	1	1
527	9/16/2021 16:11:45	Sí	55	2	4	2	2	7	2	2	1	2	1	1	3	4	3	2	4	4	5	4	5	6	4	7	7	5	7	7	5	5	2	5	5	4	4
528	9/16/2021 16:14:22	Sí	32	2	1	1	1	9	1	2	2	2	1	1	2	3	4	2	3	3	4	3	5	3	3	3	3	2	3	4	4	4	2	4	4	1	1
529	9/16/2021 16:16:27	Sí	45	2	2	3	5	7	2	2	1	2	2	2	3	1	2	3	4	3	3	4	5	4	5	4	4	4	4	4	3	3	3	3	3	3	3
530	9/16/2021 16:20:07	Sí	33	1	3	2	1	7	2	2	2	2	2	1	4	4	3	2	4	5	4	4	5	4	1	5	1	2	2	3	4	4	4	5	4	1	1
531	9/16/2021 16:22:17	Sí	35	2	3	2	5	7	1	2	2	2	2	1	1	1	3	3	2	3	4	4	5	4	5	4	5	4	4	4	3	3	3	4	2	2	3
532	9/16/2021 16:22:32	Sí	41	2	1	1	1	7	1	2	2	2	1	1	4	1	3	1	3	5	5	4	5	2	1	1	1	1	1	1	1	1	1	1	1	1	4
533	9/16/2021 16:22:38	Sí	24	2	1	2	1	3	2	2	2	1	1	1	1	2	2	3	2	3	4	2	5	1	4	4	3	3	3	4	3	2	1	1	1	2	1
534	9/16/2021 16:23:38	Sí	41	2	2	1	5	7	1	1	2	2	2	1	1	1	2	1	5	4	5	4	5	4	5	1	1	3	1	1	1	3	1	3	3	1	1
535	9/16/2021 16:25:01	Sí	40	2	1	1	1	7	1	2	2	1	1	1	4	3	1	2	2	3	4	4	2	6	2	1	2	6	6	5	1	1	1	1	1	1	1
536	9/16/2021 16:25:49	Sí	40	1	1	1	1	7	1	2	2	2	2	1	1	2	2	2	3	4	3	4	5	4	6	6	5	5	4	6	3	3	3	3	1	2	1
537	9/16/2021 16:31:51	Sí	26	2	1	1	2	7	1	2	2	2	1	1	3	2	3	3	2	4	3	1	5	4	4	2	6	3	4	3	1	1	1	1	1	1	1
538	9/16/2021 16:32:40	Sí	42	2	1	3	1	7	1	2	2	1	1	1	2	2	1	2	3	5	5	4	4	2	4	6	3	6	6	7	4	2	2	4	3	2	2
539	9/16/2021 16:45:35	Sí	54	2	2	1	5	3	1	2	2	2	1	1	2	3	1	2	3	2	4	4	5	1	1	1	1	1	1	1	1	1	1	1	1	1	1
540	9/16/2021 16:50:05	Sí	28	2	1	1	2	7	1	2	2	2	2	1	1	1	3	3	2	3	3	2	5	7	1	1	1	7	1	2	1	1	1	1	1	1	1
541	9/16/2021 16:52:27	Sí	34	2	4	3	1	8	1	1	2	2	1	1	1	2	3	3	4	4	4	4	5	1	1	3	1	1	2	1	2	2	1	2	1	1	1
542	9/16/2021 17:14:10	Sí	66	2	2	1	1	7	2	2	2	2	2	1	2	3	3	2	1	3	3	2	5	4	5	7	7	7	7	6	1	1	1	1	1	1	1
543	9/16/2021 17:15:48	Sí	49	2	2	1	1	12	2	2	2	1	1	1	1	2	3	2	2	4	2	4	5	3	3	6	3	3	3	3	5	4	1	4	4	2	2
544	9/16/2021 17:18:40	Sí	50	2	2	1	1	12	1	2	2	2	1	1	2	2	3	2	3	3	5	4	5	2	2	3	3	1	2	3	4	4	1	4	2	1	2
545	9/16/2021 17:19:07	Sí	24	2	1	2	1	9	1	2	2	2	1	1	2	3	2	3	3	4	2	4	5	4	1	1	1	1	1	1	5	3	3	5	2	1	1
546	9/16/2021 17:28:56	Sí	33	2	1	2	2	7	1	2	2	2	1	1	2	2	1	3	3	4	5	4	5	3	4	2	2	2	2	2	5	5	1	5	5	2	5
547	9/16/2021 17:32:04	Sí	21	2	1	3	2	3	2	1	1	2	1	1	4	1	3	1	3	5	5	4	5	1	1	2	1	1	1	3	3	4	1	3	2	1	2
548	9/16/2021 17:35:23	Sí	30	1	3	3	2	9	1	2	2	2	1	1	1	2	2	1	4	3	5	4	5	3	1	1	1	2	1	1	1	1	1	1	1	1	1
549	9/16/2021 17:35:23	Sí	23	1	3	1	2	3	2	2	2	1	1	1	1	3	2	3	3	2	4	4	5	4	1	2	2	2	2	2	1	1	1	1	1	1	1
550	9/16/2021 17:37:52	Sí	23	2	1	3	2	7	1	2	2	2	1	1	1	1	4	3	3	3	3	4	5	4	7	4	3	2	3	2	3	4	2	5	5	2	3
551	9/16/2021 17:54:26	Sí	34	2	2	1	1	8	2	2	2	2	1	1	4	3	1	2	4	3	4	3	5	6	2	5	1	2	3	7	4	4	2	4	4	2	4
552	9/16/2021 17:57:22	Sí	26	2	1	3	1	3	1	1	1	2	2	1	1	1	3	1	2	4	5	3	5	2	1	1	1	1	1	2	2	2	1	3	1	1	1
553	9/16/2021 17:57:30	Sí	23	1	1	3	2	1	1	2	2	1	1	1	2	3	3	1	2	4	4	4	5	4	3	4	6	6	4	6	2	3	1	2	1	1	1
554	9/16/2021 17:57:32	Sí	42	2	2	1	1	9	2	2	1	1	1	1	1	2	1	3	3	3	3	4	5	5	3	4	4	5	5	4	3	2	2	2	2	2	2
555	9/16/2021 18:12:44	Sí	39	2	1	1	2	1	2	2	2	2	2	1	1	2	1	3	1	1	1	3	5	7	1	4	4	4	4	4	1	1	1	1	1	1	1
556	9/16/2021 18:13:43	Sí	25	1	1	1	2	7	2	2	2	3	1	1	3	2	4	2	6	5	5	4	5	4	4	7	5	7	7	7	2	4	3	4	3	3	4
557	9/16/2021 18:50:57	Sí	33	2	2	1	1	9	1	2	2	1	1	1	1	3	3	2	3	4	4	3	5	4	4	5	5	5	5	4	1	1	1	3	1	1	1
558	9/16/2021 18:52:00	Sí	30	2	1	2	1	9	1	2	1	1	1	1	4	4	1	1	4	4	3	2	4	5	5	4	5	4	4	4	4	3	3	4	3	4	4
559	9/16/2021 18:52:27	Sí	45	2	1	1	5	1	2	2	2	1	1	1	1	2	3	1	2	2	4	4	5	1	2	1	1	1	1	1	5	4	2	2	2	1	2
560	9/16/2021 18:52:46	Sí	26	2	2	1	1	9	2	2	2	1	1	1	1	3	1	1	6	6	5	3	4	4	1	4	4	4	4	4	2	3	4	2	4	3	2
561	9/16/2021 18:53:07	Sí	25	2	1	1	2	9	2	2	1	2	2	1	1	2	3	2	4	5	5	4	5	1	7	2	1	4	2	4	3	1	1	4	3	1	1
562	9/16/2021 18:53:20	Sí	25	2	1	1	2	9	2	1	2	1	1	1	4	3	2	3	3	4	4	4	5	6	2	2	2	4	2	3	4	3	2	3	2	2	2
563	9/16/2021 18:54:39	Sí	24	2	1	4	1	9	2	2	2	2	1	1	1	3	2	3	1	4	5	2	5	1	7	7	7	7	7	7	2	2	1	3	1	1	1
564	9/16/2021 18:54:41	Sí	37	2	1	2	2	9	2	2	2	1	1	1	1	1	3	2	2	4	4	4	5	1	1	1	7	1	7	4	1	1	1	1	1	1	1
565	9/16/2021 18:54:55	Sí	25	1	1	1	1	9	1	2	2	1	1	1	4	3	2	1	5	4	4	3	5	7	1	1	1	1	1	1	1	1	1	4	1	1	1
566	9/16/2021 18:54:56	Sí	28	2	1	3	2	9	2	2	2	2	1	1	1	1	3	1	2	6	5	4	5	7	1	5	5	5	5	5	4	4	1	4	4	1	1
567	9/16/2021 18:55:29	Sí	30	2	1	1	1	9	1	1	2	2	1	1	1	1	2	3	3	6	5	3	5	1	3	1	2	2	3	4	2	1	1	2	1	1	2
568	9/16/2021 18:56:24	Sí	26	2	1	1	2	9	2	2	2	4	1	1	4	3	1	1	3	3	5	4	5	1	1	1	1	1	2	1	3	1	1	1	1	1	1
569	9/16/2021 18:56:30	Sí	24	2	1	1	1	9	1	1	2	3	1	1	2	1	3	1	4	4	4	3	5	2	1	1	2	1	1	1	4	3	3	3	3	3	3
570	9/16/2021 18:57:20	Sí	29	2	1	1	1	9	2	2	2	3	2	1	1	3	2	2	3	3	4	4	5	2	1	3	3	3	3	3	4	2	2	4	2	1	1
571	9/16/2021 18:57:31	Sí	24	2	1	2	1	9	2	2	2	4	1	1	2	3	1	3	4	5	4	3	4	5	4	5	4	4	4	4	4	3	2	4	3	3	3
572	9/16/2021 18:58:04	Sí	23	2	1	1	1	9	1	2	2	2	1	1	1	3	2	1	3	4	4	3	5	1	2	2	2	2	1	3	2	1	1	4	1	1	1
573	9/16/2021 18:58:27	Sí	31	1	1	1	1	9	2	2	2	2	1	1	1	2	2	3	3	3	4	4	5	5	2	3	3	3	3	3	3	3	2	3	2	2	2
574	9/16/2021 19:00:01	Sí	23	2	2	3	2	9	1	2	2	2	1	1	1	1	2	1	2	3	3	4	5	7	1	1	1	7	7	1	1	1	1	1	1	1	1
575	9/16/2021 19:00:23	Sí	26	2	1	2	2	9	1	2	2	2	1	2	1	3	2	1	2	4	4	4	4	3	4	4	4	4	4	4	2	1	1	2	1	1	1
576	9/16/2021 19:01:25	Sí	39	2	1	1	1	9	1	2	2	2	1	1	1	4	3	3	1	3	2	3	5	6	2	3	3	3	3	4	2	3	1	1	1	1	1
577	9/16/2021 19:01:44	Sí	25	2	1	2	1	9	2	1	2	2	1	1	1	2	1	1	4	5	5	3	5	4	4	5	5	4	6	5	2	1	1	5	1	1	1
578	9/16/2021 19:02:02	Sí	23	1	3	1	1	9	2	2	2	2	1	1	3	3	2	1	5	3	4	4	5	1	1	2	2	2	1	1	4	3	1	5	1	1	5
579	9/16/2021 19:02:22	Sí	20	2	1	2	2	9	2	2	2	1	1	1	1	1	2	2	3	5	5	4	5	1	4	1	1	1	1	5	3	3	3	4	3	3	4
580	9/16/2021 19:02:54	Sí	31	2	2	1	1	9	1	2	2	2	1	2	4	3	4	2	6	2	3	2	3	7	1	7	7	5	4	3	3	3	3	3	3	3	3
581	9/16/2021 19:03:10	Sí	44	2	2	1	1	9	1	1	1	1	1	1	4	1	3	2	2	3	5	4	5	3	1	3	3	2	2	3	1	2	1	3	1	3	2
582	9/16/2021 19:03:44	Sí	41	1	2	3	1	9	2	2	2	2	1	1	1	4	2	2	2	5	4	4	5	6	1	1	1	1	1	1	4	4	1	4	3	1	1
583	9/16/2021 19:04:20	Sí	23	1	1	2	1	9	2	2	2	2	1	1	1	2	1	2	2	4	4	3	5	5	1	1	1	1	1	1	4	2	1	3	1	1	1
584	9/16/2021 19:04:39	Sí	25	1	1	2	2	9	2	2	2	4	1	1	1	3	2	1	4	4	5	4	5	5	1	4	4	3	3	3	5	4	3	5	3	2	3
585	9/16/2021 19:05:50	Sí	39	2	2	1	2	9	1	2	1	2	1	1	1	2	2	3	3	2	5	4	5	3	4	3	3	3	3	3	4	4	2	4	2	2	2
586	9/16/2021 19:06:39	Sí	33	2	3	3	2	9	1	2	2	2	1	1	1	1	2	2	2	3	4	3	5	5	4	1	3	5	3	4	4	2	1	4	1	2	2
587	9/16/2021 19:07:11	Sí	27	1	1	2	1	9	1	2	2	1	1	1	4	3	2	3	2	3	4	4	5	4	4	4	3	2	2	4	4	4	1	2	3	1	1
588	9/16/2021 19:07:29	Sí	38	2	1	1	2	9	1	2	2	1	1	1	1	3	2	2	4	3	5	4	5	6	1	5	5	5	4	5	3	3	3	3	3	3	3
589	9/16/2021 19:07:37	Sí	24	1	1	3	1	9	2	2	2	2	1	1	1	2	1	1	2	5	4	4	5	7	1	1	1	1	1	1	1	1	1	1	1	1	1
590	9/16/2021 19:07:59	Sí	36	1	1	1	1	9	2	2	2	2	2	1	3	2	3	1	4	4	4	4	5	2	2	2	2	2	2	2	3	3	2	3	2	2	2
591	9/16/2021 19:08:18	Sí	24	2	1	2	1	9	1	2	2	1	1	1	1	3	3	3	4	3	3	3	5	4	1	3	3	3	3	3	4	3	1	2	1	1	1
592	9/16/2021 19:09:30	Sí	26	2	1	2	1	9	2	1	2	1	1	1	1	1	1	1	3	3	3	3	5	5	3	3	3	3	3	3	3	3	1	4	1	1	1
593	9/16/2021 19:11:15	Sí	34	2	1	1	1	9	2	2	2	1	1	1	1	3	2	3	3	3	5	3	5	6	1	1	1	6	2	1	3	2	1	4	2	1	2
594	9/16/2021 19:11:58	Sí	68	1	2	1	3	9	2	2	1	2	1	1	2	3	2	2	3	3	4	3	5	5	3	4	3	3	3	3	1	1	1	1	1	1	1
595	9/16/2021 19:12:53	Sí	38	2	2	1	1	9	2	2	1	4	1	1	4	3	1	2	4	4	5	3	5	6	4	4	4	4	4	5	1	1	1	1	1	1	1
596	9/16/2021 19:13:04	Sí	22	2	1	2	2	9	2	1	2	2	1	1	4	1	2	3	2	5	4	3	5	3	4	3	3	3	3	4	3	1	1	2	3	2	1
597	9/16/2021 19:13:07	Sí	25	2	1	2	1	9	1	2	2	1	1	1	1	3	3	1	2	3	4	4	5	2	1	1	1	1	1	1	4	2	1	3	4	1	3
598	9/16/2021 19:13:52	Sí	35	2	2	1	1	9	1	2	1	1	1	1	2	2	1	1	4	6	5	4	5	6	1	1	6	1	7	4	4	1	1	5	1	2	1
599	9/16/2021 19:14:23	Sí	42	2	2	1	1	9	1	2	2	2	1	1	1	3	2	3	2	4	2	3	5	1	1	1	1	1	1	1	4	3	2	5	1	1	3
600	9/16/2021 19:14:30	Sí	23	1	1	1	1	9	1	2	2	1	1	1	1	3	3	1	2	4	2	2	5	1	1	1	2	1	1	1	3	2	2	3	2	1	2
601	9/16/2021 19:15:06	Sí	32	2	3	1	1	9	1	2	2	4	1	2	1	1	2	2	4	4	5	4	5	2	3	3	4	4	4	4	1	1	1	4	1	1	1
602	9/16/2021 19:15:21	Sí	50	2	2	1	1	9	2	2	2	2	2	1	1	3	2	2	1	3	3	1	5	3	1	3	3	3	3	3	1	1	1	1	1	1	1
603	9/16/2021 19:17:24	Sí	24	1	1	2	2	9	1	1	1	1	1	1	1	3	4	3	3	5	5	4	5	6	3	3	1	1	1	1	4	4	4	4	4	3	3
604	9/16/2021 19:18:00	Sí	55	2	2	1	2	9	2	2	1	1	1	1	1	2	2	2	3	3	4	3	5	4	4	5	5	4	5	5	4	4	3	4	4	3	3
605	9/16/2021 19:18:10	Sí	26	1	1	2	2	1	2	2	2	2	1	1	1	2	1	2	3	4	5	4	5	1	2	1	1	2	2	2	5	5	4	5	4	2	4
606	9/16/2021 19:19:04	Sí	34	1	2	1	1	9	1	2	2	1	1	1	1	3	2	2	3	4	5	4	5	3	3	3	3	3	3	4	5	4	3	5	4	3	4
607	9/16/2021 19:19:48	Sí	25	2	2	1	1	9	2	1	2	4	1	1	1	3	2	2	3	3	2	3	5	2	3	4	2	3	3	3	1	2	1	1	1	1	1
608	9/16/2021 19:20:06	Sí	59	2	1	4	1	9	2	2	2	4	1	1	1	1	4	3	3	2	2	4	4	2	2	1	2	1	1	1	5	5	3	5	1	1	1
609	9/16/2021 19:20:25	Sí	58	2	2	1	1	9	2	2	1	1	1	1	2	2	2	2	5	6	5	4	5	2	7	2	2	1	2	2	2	2	2	2	3	2	1
610	9/16/2021 19:20:27	Sí	23	2	1	1	2	9	2	2	2	1	1	1	3	4	2	1	2	4	5	4	5	2	2	2	2	2	2	2	4	4	1	4	4	2	3
611	9/16/2021 19:21:29	Sí	21	1	1	2	2	9	1	1	2	2	1	1	1	1	1	2	3	4	3	3	4	3	3	3	3	4	5	5	1	1	1	1	1	1	1
612	9/16/2021 19:23:29	Sí	44	2	2	1	1	9	1	2	1	2	1	1	4	3	2	2	5	6	5	4	5	7	7	3	4	4	4	4	5	5	4	5	4	4	5
613	9/16/2021 19:23:31	Sí	26	1	1	3	2	9	2	2	2	2	1	1	3	1	1	3	3	5	5	4	5	4	3	3	3	5	3	4	4	3	2	5	4	3	4
614	9/16/2021 19:24:28	Sí	43	2	2	1	1	9	1	2	2	2	1	1	1	3	2	2	4	4	4	4	5	1	1	1	1	1	1	1	1	1	1	4	1	1	1
615	9/16/2021 19:27:10	Sí	23	2	1	1	1	9	1	2	2	2	1	1	2	2	4	1	2	2	5	4	5	1	3	2	2	1	2	2	1	1	1	1	1	2	1
616	9/16/2021 19:27:13	Sí	23	2	1	1	2	9	1	2	2	1	1	1	1	3	2	3	2	5	4	2	5	1	1	1	1	1	1	1	1	1	1	1	1	1	1
617	9/16/2021 19:28:49	Sí	25	2	3	1	1	9	2	2	2	4	1	1	1	3	3	1	3	5	5	3	5	3	1	3	3	6	6	3	4	1	1	3	1	2	3
618	9/16/2021 19:29:12	Sí	24	2	1	2	1	9	2	1	2	3	1	1	1	3	1	2	2	4	3	3	5	4	6	4	5	5	5	4	1	1	1	1	1	1	1
619	9/16/2021 19:29:12	Sí	25	2	1	1	2	9	1	2	2	4	2	2	1	3	3	3	3	4	3	4	5	5	4	4	4	4	4	4	1	1	1	1	1	1	1
620	9/16/2021 19:29:32	Sí	33	2	2	1	1	9	1	1	2	2	2	1	2	4	1	2	3	3	2	3	5	4	4	4	3	3	4	4	1	1	1	1	1	1	1
621	9/16/2021 19:29:38	Sí	29	2	1	1	1	9	1	2	2	2	1	1	3	1	1	2	1	4	5	4	5	1	1	1	1	1	1	4	5	2	1	4	4	1	2
622	9/16/2021 19:29:43	Sí	26	2	1	1	2	9	2	2	2	2	1	2	4	3	3	3	2	5	4	3	5	6	4	6	4	4	4	4	1	1	1	1	1	1	1
623	9/16/2021 19:31:19	Sí	34	2	3	1	1	9	2	2	2	3	2	1	1	4	1	1	3	4	3	3	5	3	3	3	3	3	3	3	2	3	1	2	3	1	1
624	9/16/2021 19:31:21	Sí	51	2	2	1	1	9	2	2	1	1	1	1	4	4	2	1	2	5	5	4	5	1	1	1	1	1	1	1	4	1	1	4	1	1	1
625	9/16/2021 19:31:36	Sí	27	1	1	3	1	3	1	2	2	2	1	1	3	2	1	2	3	4	3	4	5	4	4	5	4	4	4	6	3	4	3	5	2	3	5
626	9/16/2021 19:33:11	Sí	24	2	1	1	2	9	2	2	2	1	1	1	1	3	3	1	2	4	3	4	5	7	1	1	1	7	1	1	1	1	1	1	1	1	1
627	9/16/2021 19:33:26	Sí	24	1	1	2	2	9	2	2	2	2	1	1	1	3	3	1	3	2	3	4	5	2	2	4	4	2	4	2	3	2	2	3	2	2	2
628	9/16/2021 19:33:41	Sí	25	1	1	1	1	9	1	2	2	2	1	1	1	3	3	1	2	4	5	3	5	1	1	1	1	1	1	1	3	2	1	3	1	2	3
629	9/16/2021 19:34:06	Sí	34	1	2	1	1	9	1	2	2	1	1	1	3	3	3	3	3	3	4	3	5	5	3	3	3	3	3	3	5	2	2	4	3	2	4
630	9/16/2021 19:35:33	Sí	50	2	1	2	5	7	2	2	2	2	2	1	1	2	2	2	2	3	3	4	5	7	1	5	4	7	5	4	1	2	1	1	1	1	1
631	9/16/2021 19:35:52	Sí	27	2	1	1	1	9	2	1	2	1	1	1	1	3	3	3	2	4	3	4	1	4	3	4	3	3	4	3	1	2	2	2	2	2	2
632	9/16/2021 19:37:30	Sí	28	2	1	1	2	9	2	2	2	2	2	2	1	3	3	2	1	2	3	4	5	6	1	5	4	6	4	2	2	3	1	1	1	2	1
633	9/16/2021 19:38:34	Sí	45	1	2	1	2	7	1	1	1	2	2	1	1	5	1	3	5	5	4	4	5	7	7	4	1	5	1	2	3	2	1	1	2	1	2
634	9/16/2021 19:38:49	Sí	33	2	3	1	1	9	2	2	2	2	1	1	4	4	3	3	3	3	5	4	5	2	1	1	1	1	1	2	1	1	1	1	1	1	1
635	9/16/2021 19:39:06	Sí	34	2	2	1	2	9	1	2	2	1	1	1	1	1	3	1	3	3	5	4	5	2	2	2	2	2	2	2	4	4	4	4	4	4	5
636	9/16/2021 19:39:56	Sí	29	2	2	2	1	9	1	2	2	2	1	1	4	1	2	2	2	3	5	4	5	5	1	2	1	3	1	3	2	2	1	4	2	1	2
637	9/16/2021 19:41:18	Sí	32	2	1	1	1	9	2	1	2	2	2	1	1	3	2	1	3	4	3	4	4	4	4	4	3	4	3	4	1	1	1	1	1	1	1
638	9/16/2021 19:43:40	Sí	25	1	1	1	1	4	2	2	2	1	1	1	1	3	1	1	4	4	4	3	3	4	4	5	4	6	5	4	3	4	4	4	3	5	4
639	9/16/2021 19:45:45	Sí	21	2	1	3	2	10	1	2	2	2	1	1	1	3	3	3	2	5	5	4	5	1	1	1	1	1	1	1	1	1	1	5	2	2	3
640	9/16/2021 19:46:39	Sí	22	2	1	3	2	10	1	2	2	2	2	1	2	2	1	1	5	5	4	4	5	6	6	6	6	6	6	6	3	5	4	4	4	4	4
641	9/16/2021 19:46:48	Sí	23	2	1	2	5	10	2	2	2	1	1	1	1	4	2	3	4	5	5	3	5	5	1	4	6	5	6	5	2	1	1	2	1	1	1
642	9/16/2021 19:47:19	Sí	21	2	1	1	2	10	2	2	2	2	1	1	1	3	1	2	4	4	5	4	5	4	4	4	4	4	4	4	1	3	3	3	3	3	3
643	9/16/2021 19:47:51	Sí	23	1	1	2	2	10	2	2	2	1	1	1	1	3	4	2	6	4	4	3	5	6	6	5	7	7	4	5	5	5	5	5	5	5	5
644	9/16/2021 19:48:17	Sí	22	1	1	3	1	10	2	2	2	3	2	2	1	2	3	3	2	3	5	4	4	4	4	4	4	4	4	4	4	4	4	5	4	4	5
645	9/16/2021 19:48:40	Sí	22	2	1	1	2	10	1	1	2	2	1	1	1	3	4	3	1	5	5	4	3	5	5	5	5	6	6	6	5	5	5	5	5	5	5
646	9/16/2021 19:48:46	Sí	24	1	1	2	2	10	2	2	2	4	1	1	2	2	3	2	3	4	4	3	4	4	3	4	3	3	4	4	3	3	3	3	3	4	3
647	9/16/2021 19:48:52	Sí	33	2	2	1	2	10	1	2	1	1	1	1	1	3	1	3	3	4	4	4	5	1	3	3	3	3	3	3	1	1	1	1	1	1	1
648	9/16/2021 19:48:54	Sí	22	2	1	2	2	10	2	1	2	1	1	1	1	2	2	1	4	3	5	4	5	5	1	5	1	4	4	4	5	5	2	5	3	3	5
649	9/16/2021 19:49:13	Sí	24	2	1	2	6	10	1	2	2	1	1	1	1	3	1	3	4	3	5	3	5	4	3	4	4	4	4	4	5	5	2	5	4	4	4
650	9/16/2021 19:49:14	Sí	23	2	1	1	1	10	1	2	2	2	1	1	1	2	4	3	5	5	4	3	3	4	5	5	5	4	5	4	4	3	4	4	4	3	4
651	9/16/2021 19:49:38	Sí	26	2	1	2	1	10	1	1	2	1	1	1	1	3	2	3	5	5	5	4	5	7	4	4	4	4	4	4	3	3	3	3	3	3	3
652	9/16/2021 19:49:40	Sí	21	1	1	1	1	10	1	1	2	1	1	1	1	4	3	2	5	4	4	2	5	6	3	5	3	3	2	2	2	2	2	2	2	2	2
653	9/16/2021 19:49:49	Sí	28	2	1	1	1	10	2	2	2	1	1	1	1	3	2	3	3	3	5	4	5	7	3	3	3	6	3	3	4	4	4	5	4	1	3
654	9/16/2021 19:49:52	Sí	31	1	1	2	2	10	2	2	2	1	1	1	1	2	1	2	4	4	4	4	4	7	1	5	3	4	3	4	4	3	3	2	2	2	2
655	9/16/2021 19:50:07	Sí	20	1	1	3	2	3	2	1	2	4	1	1	3	1	1	3	3	3	5	4	5	4	1	5	5	4	5	6	4	5	5	5	5	3	5
656	9/16/2021 19:50:10	Sí	21	2	1	1	1	10	2	2	2	1	1	1	1	3	3	2	5	6	5	4	5	7	7	7	7	7	7	7	5	5	5	5	5	5	5
657	9/16/2021 19:50:16	Sí	23	2	1	1	3	10	2	2	2	1	1	1	3	3	3	2	6	6	5	4	5	4	1	1	1	1	1	1	4	2	1	5	3	1	1
658	9/16/2021 19:50:21	Sí	25	2	1	2	1	10	2	2	2	2	1	1	4	3	3	3	6	3	5	4	5	4	1	2	1	2	2	2	1	1	2	2	1	1	2
659	9/16/2021 19:51:06	Sí	25	2	1	3	3	10	1	1	2	4	1	1	2	3	1	2	2	4	5	4	5	6	5	5	5	4	6	7	4	5	5	4	5	4	5
660	9/16/2021 19:51:16	Sí	21	2	1	3	2	10	1	2	2	1	1	1	1	4	2	3	5	2	2	2	5	1	1	1	1	1	1	1	1	1	1	1	1	1	1
661	9/16/2021 19:51:18	Sí	48	1	2	1	3	10	1	2	2	1	1	1	1	3	2	3	6	6	5	4	5	7	6	7	7	5	5	5	5	5	4	4	5	5	4
662	9/16/2021 19:51:21	Sí	32	1	1	2	2	9	1	2	2	2	1	1	1	2	1	3	2	4	5	4	5	7	1	3	3	4	4	2	1	2	1	3	1	1	2
663	9/16/2021 19:51:50	Sí	23	1	1	2	2	10	2	2	2	2	1	1	1	1	1	2	6	6	5	3	5	5	5	4	4	3	3	4	5	5	3	5	5	3	5
664	9/16/2021 19:51:51	Sí	22	2	1	3	2	10	1	2	2	4	1	1	3	1	2	1	4	3	3	4	5	5	2	3	6	5	6	4	1	1	1	1	1	1	1
665	9/16/2021 19:52:06	Sí	28	1	1	3	1	10	1	2	2	1	2	2	2	2	3	2	3	6	5	4	5	4	4	7	3	4	4	4	5	5	1	5	1	1	1
666	9/16/2021 19:52:07	Sí	24	1	1	1	2	9	1	2	2	1	1	1	1	3	2	1	3	3	4	4	5	2	1	1	1	1	1	5	1	3	1	3	2	1	2
667	9/16/2021 19:52:45	Sí	28	2	1	3	4	10	2	2	2	1	2	2	1	4	2	2	6	5	5	4	2	1	7	7	7	7	7	7	5	5	5	5	5	1	5
668	9/16/2021 19:52:48	Sí	26	2	1	2	2	10	1	2	2	2	1	1	1	3	2	3	3	5	4	4	5	5	5	5	5	4	5	4	3	3	1	1	1	1	1
669	9/16/2021 19:52:57	Sí	36	2	1	1	1	10	2	2	2	2	1	1	4	4	2	2	2	4	5	4	5	1	1	1	1	1	1	1	4	1	1	4	1	1	1
670	9/16/2021 19:53:13	Sí	23	2	1	2	2	10	2	2	2	1	1	1	1	2	2	2	3	4	5	3	5	6	6	5	1	1	1	2	5	2	4	5	2	2	3
671	9/16/2021 19:53:15	Sí	22	1	1	2	1	10	2	2	2	4	1	1	1	4	3	3	2	3	3	3	3	2	3	3	3	3	3	3	2	2	2	2	2	2	2
672	9/16/2021 19:53:57	Sí	22	2	1	2	1	10	2	2	2	1	1	1	1	3	2	2	1	5	5	4	5	5	1	1	5	4	4	4	5	3	5	5	3	3	3
673	9/16/2021 19:53:58	Sí	22	2	3	1	2	10	1	1	2	4	2	1	3	2	3	2	3	4	4	4	5	4	4	5	4	4	4	6	4	2	1	4	2	3	3
674	9/16/2021 19:54:29	Sí	25	1	1	2	3	10	2	1	2	1	2	2	4	2	2	2	2	3	5	3	5	7	6	7	7	7	6	5	2	2	2	5	5	2	5
675	9/16/2021 19:54:54	Sí	32	1	2	2	2	9	2	2	2	2	2	1	2	2	1	2	2	4	4	3	4	4	4	4	4	4	4	4	1	1	1	2	1	1	1
676	9/16/2021 19:55:05	Sí	22	2	1	1	2	10	1	1	2	1	1	1	1	3	1	1	3	5	4	4	5	6	6	6	2	6	5	6	1	1	1	1	1	1	1
677	9/16/2021 19:55:08	Sí	26	1	1	1	3	10	2	2	2	3	1	1	1	3	1	2	4	5	4	4	5	6	4	4	6	6	6	6	3	3	1	5	1	1	1
678	9/16/2021 19:55:11	Sí	23	1	1	3	2	9	1	2	2	4	1	1	1	2	1	3	3	5	5	4	5	1	2	3	3	3	3	3	5	3	3	5	3	3	3
679	9/16/2021 19:55:20	Sí	28	2	1	1	1	9	1	2	1	2	1	1	1	1	1	1	5	3	3	3	5	1	1	1	1	2	2	2	3	3	1	3	3	3	3
680	9/16/2021 19:56:13	Sí	33	2	1	2	1	10	1	2	2	4	2	1	1	3	1	3	5	5	5	4	5	3	3	7	5	5	5	5	4	2	2	4	2	2	2
681	9/16/2021 19:56:56	Sí	22	2	1	2	5	10	1	2	2	4	1	1	1	3	3	2	4	5	5	4	5	2	4	5	1	1	6	1	1	2	1	4	2	1	2
682	9/16/2021 19:57:59	Sí	25	1	1	1	2	10	2	1	2	4	1	1	1	4	2	2	3	4	4	4	4	4	4	6	3	4	5	5	3	2	2	2	3	3	3
683	9/16/2021 19:58:51	Sí	22	2	1	1	2	10	1	2	2	2	2	1	1	3	3	3	3	3	3	3	5	7	1	1	1	1	1	1	1	1	1	1	1	1	1
684	9/16/2021 19:58:59	Sí	33	2	3	1	1	9	2	2	2	2	1	1	1	4	1	2	3	5	5	3	5	5	3	5	6	3	3	4	4	3	2	4	3	2	2
685	9/16/2021 19:59:51	Sí	30	2	1	1	3	10	2	1	2	2	1	2	4	4	4	2	2	5	3	3	2	2	3	4	5	3	3	5	4	4	2	4	4	2	2
686	9/16/2021 20:00:17	Sí	28	2	1	1	1	9	2	2	2	3	1	1	1	3	2	3	2	3	2	3	4	3	2	3	3	3	2	3	3	2	2	2	2	2	3
687	9/16/2021 20:01:55	Sí	21	2	2	1	2	7	1	2	2	4	1	1	2	3	3	3	3	3	5	4	5	4	2	5	5	3	5	3	1	1	1	1	1	1	1
688	9/16/2021 20:02:18	Sí	75	2	2	4	1	9	1	2	2	2	1	1	1	1	2	2	2	5	4	4	5	4	4	2	3	1	1	5	5	4	4	5	5	5	5
689	9/16/2021 20:04:17	Sí	21	2	1	1	5	9	1	2	2	1	1	1	3	3	3	2	1	6	5	4	1	7	7	7	7	7	7	7	5	1	1	1	1	1	1
690	9/16/2021 20:05:14	Sí	24	2	1	1	1	10	1	1	2	1	1	1	4	1	2	2	1	5	4	2	5	6	5	4	4	6	6	6	4	4	4	4	4	4	5
691	9/16/2021 20:05:25	Sí	33	2	3	2	5	9	1	2	1	4	1	1	4	4	3	3	3	3	5	4	5	4	4	4	4	4	4	4	5	5	5	5	5	5	5
692	9/16/2021 20:05:27	Sí	20	2	3	2	2	9	1	2	2	1	1	1	1	2	2	2	2	4	2	3	5	6	7	5	5	6	5	6	3	4	2	2	2	2	2
693	9/16/2021 20:07:21	Sí	18	2	1	2	5	10	1	1	2	4	1	1	4	2	3	1	2	4	4	2	2	4	3	3	3	3	3	4	2	2	2	3	2	2	2
694	9/16/2021 20:08:42	Sí	42	2	1	1	1	9	1	2	2	1	1	1	1	3	2	3	4	4	4	3	5	2	3	6	6	6	6	5	1	1	1	2	2	2	2
695	9/16/2021 20:09:51	Sí	18	2	1	2	4	10	1	2	2	2	1	1	2	1	1	3	2	5	5	3	5	4	2	3	5	5	5	5	2	2	2	2	2	2	2
696	9/16/2021 20:10:39	Sí	24	2	1	3	2	9	1	2	2	1	1	1	1	1	3	2	2	6	5	4	5	1	1	1	1	1	1	1	4	4	4	5	2	2	2
697	9/16/2021 20:13:28	Sí	36	1	3	1	1	9	1	2	2	4	1	1	1	3	3	3	4	3	4	3	5	6	1	6	6	3	3	6	4	1	1	4	2	2	2
698	9/16/2021 20:13:41	Sí	19	2	1	2	2	10	2	2	2	3	1	1	1	3	2	2	3	3	3	2	3	3	4	3	3	4	3	3	3	4	2	2	3	3	3
699	9/16/2021 20:14:09	Sí	21	1	1	2	2	10	1	2	2	4	1	1	1	3	3	2	5	6	5	4	4	7	7	7	7	7	7	7	5	5	5	5	5	5	5
700	9/16/2021 20:15:21	Sí	27	2	1	3	1	9	1	2	2	2	1	1	1	2	1	3	3	4	4	3	5	1	2	2	2	2	2	2	3	4	1	3	3	2	2
701	9/16/2021 20:16:22	Sí	33	2	1	1	1	10	1	2	2	1	1	1	1	3	1	3	6	3	5	4	5	4	4	4	4	4	4	4	3	3	3	3	3	3	3
702	9/16/2021 20:16:33	Sí	26	1	3	1	1	9	1	1	2	1	1	1	1	3	2	1	3	4	4	4	5	1	2	1	1	1	1	2	1	1	1	1	1	1	1
703	9/16/2021 20:19:05	Sí	28	1	1	1	3	10	1	2	2	2	1	1	1	3	1	3	1	2	1	4	5	3	7	3	3	3	3	7	1	1	1	1	1	1	1
704	9/16/2021 20:19:59	Sí	20	2	1	2	2	10	1	1	2	3	1	1	1	2	1	2	4	4	5	4	1	7	7	7	1	7	7	7	4	3	4	5	3	3	4
705	9/16/2021 20:21:15	Sí	34	2	3	1	1	3	2	2	1	2	1	1	1	2	2	3	3	4	5	4	5	3	3	3	3	3	5	4	4	4	3	4	2	2	3
706	9/16/2021 20:22:45	Sí	41	1	2	1	1	9	2	2	2	1	1	1	1	3	3	2	3	3	3	2	5	4	1	4	4	4	4	4	1	2	1	1	1	1	1
707	9/16/2021 20:23:04	Sí	34	2	1	1	1	9	2	1	2	2	2	2	4	3	3	2	1	1	1	1	1	1	1	1	2	1	7	7	1	1	1	1	1	1	1
708	9/16/2021 20:25:10	Sí	42	2	1	1	1	9	1	2	2	3	1	1	1	3	2	3	4	5	5	4	5	1	1	1	1	1	1	1	1	1	1	3	4	1	1
709	9/16/2021 20:26:36	Sí	24	2	1	1	1	9	1	2	2	4	1	1	1	3	4	2	4	4	4	4	5	4	4	6	3	3	3	4	3	3	3	4	2	1	1
710	9/16/2021 20:27:11	Sí	45	2	1	3	2	9	2	2	2	1	1	1	1	3	3	3	2	5	5	4	5	1	1	4	1	3	3	4	4	4	2	5	3	1	2
711	9/16/2021 20:29:47	Sí	23	2	1	1	1	9	1	2	2	4	1	1	1	4	3	2	3	5	4	1	5	4	4	5	4	4	4	5	2	2	2	2	2	2	2
712	9/16/2021 20:30:07	Sí	40	2	2	2	1	9	2	2	2	2	2	1	1	3	2	3	2	5	5	4	5	6	1	4	2	1	6	1	1	1	1	1	1	1	1
713	9/16/2021 20:30:24	Sí	76	1	2	1	1	12	2	2	2	2	1	1	1	3	3	1	2	4	5	4	5	2	5	4	3	1	1	2	1	1	1	2	3	1	3
714	9/16/2021 20:31:40	Sí	25	2	1	1	1	10	2	2	2	1	2	2	1	3	2	3	4	4	5	4	5	7	4	4	4	4	4	4	3	1	1	3	1	1	1
715	9/16/2021 20:33:52	Sí	25	2	1	1	3	10	2	2	2	4	1	2	1	1	1	2	3	5	3	3	5	5	7	5	6	6	5	5	1	4	1	4	2	3	2
716	9/16/2021 20:34:05	Sí	22	1	1	3	7	9	1	2	2	2	1	2	1	1	3	3	2	3	2	2	4	4	4	6	4	4	4	4	4	5	5	4	4	5	4
717	9/16/2021 20:34:21	Sí	41	1	2	1	2	9	1	2	1	1	1	1	1	2	2	2	3	3	4	4	5	4	4	4	5	4	4	1	4	4	1	4	3	1	1
718	9/16/2021 20:35:05	Sí	27	2	3	1	2	9	1	2	2	1	1	1	1	3	3	2	3	3	4	4	5	1	1	4	2	3	2	3	3	3	2	3	2	2	2
719	9/16/2021 20:36:21	Sí	23	1	1	2	2	9	1	2	2	1	2	1	1	3	2	2	5	4	4	4	5	6	4	6	6	6	6	6	4	4	2	2	2	2	2
720	9/16/2021 20:36:36	Sí	38	1	2	1	1	9	1	2	1	2	1	1	2	3	3	2	3	2	5	1	5	4	4	4	7	4	4	4	5	5	5	5	4	4	4
721	9/16/2021 20:37:45	Sí	24	2	3	1	1	9	2	2	2	2	1	1	1	3	2	1	3	4	4	4	5	6	1	2	1	1	2	1	4	4	1	2	2	1	1
722	9/16/2021 20:39:32	Sí	40	1	1	1	3	7	2	1	2	2	1	1	1	2	3	1	5	3	4	3	5	7	7	4	3	3	2	2	1	1	1	1	1	1	1
723	9/16/2021 20:41:37	Sí	56	1	5	1	1	9	2	2	2	1	1	1	1	3	4	2	2	4	4	4	5	4	4	6	5	4	4	5	3	3	3	2	2	2	2
724	9/16/2021 20:43:17	Sí	29	2	1	3	2	9	1	2	2	2	1	1	1	2	2	2	3	5	5	4	5	7	1	1	1	1	1	1	4	4	1	4	1	1	4
725	9/16/2021 20:43:29	Sí	52	2	4	1	1	7	1	2	2	2	1	1	1	2	3	3	4	4	5	4	5	1	1	1	1	1	1	1	3	4	1	3	3	3	4
726	9/16/2021 20:43:35	Sí	54	2	2	2	1	9	1	2	1	2	2	1	1	1	1	2	3	4	5	3	5	4	3	3	3	3	3	3	4	3	3	4	3	2	2
727	9/16/2021 20:43:47	Sí	25	2	3	3	2	9	2	2	2	3	2	1	2	2	3	3	3	4	3	3	5	3	3	3	2	3	3	3	2	1	1	1	4	1	1
728	9/16/2021 20:46:19	Sí	30	2	1	1	1	9	1	2	2	2	1	1	1	2	2	3	2	5	5	4	5	3	4	3	3	3	3	3	4	2	1	4	2	1	1
729	9/16/2021 20:47:38	Sí	18	2	1	3	2	10	2	2	2	4	2	2	1	2	3	2	2	4	3	2	4	4	3	4	4	4	4	4	3	3	3	3	3	3	3
730	9/16/2021 20:49:20	Sí	25	2	1	2	2	9	2	2	2	2	1	2	1	2	3	1	5	4	5	2	5	2	3	3	1	1	1	1	3	3	1	4	1	1	1
731	9/16/2021 20:50:23	Sí	26	1	1	1	1	7	1	2	2	2	2	1	4	3	2	1	4	4	5	4	5	1	4	1	1	1	1	1	5	3	1	4	3	1	1
732	9/16/2021 20:57:22	Sí	39	2	2	1	1	9	2	2	2	1	1	1	3	3	1	2	2	4	5	4	5	5	1	4	1	4	4	6	4	4	1	4	2	2	2
733	9/16/2021 20:59:27	Sí	50	2	5	3	5	9	2	2	1	2	2	1	4	2	3	3	2	5	4	4	5	4	3	4	4	4	4	4	2	2	2	2	2	2	2
734	9/16/2021 20:59:46	Sí	32	2	3	1	1	9	1	2	2	1	1	1	1	3	1	2	3	4	5	4	5	4	4	4	3	4	3	7	4	2	1	5	2	2	1
735	9/16/2021 21:00:35	Sí	26	2	1	1	1	9	2	2	2	2	2	1	1	3	3	2	4	3	2	4	2	7	7	7	7	7	7	7	1	1	1	1	1	1	1
736	9/16/2021 21:02:23	Sí	46	1	2	1	1	7	1	2	2	2	1	1	4	1	2	2	4	4	5	4	5	6	4	4	6	4	4	4	5	3	1	3	3	3	3
737	9/16/2021 21:08:03	Sí	24	2	1	2	2	9	2	2	2	2	2	1	3	2	3	2	4	4	5	3	5	3	4	7	4	3	2	1	1	1	1	1	1	1	1
738	9/16/2021 21:10:13	Sí	24	2	1	2	2	9	1	2	2	1	1	1	3	3	3	2	5	4	4	3	4	4	4	5	7	7	7	7	3	3	3	3	3	3	3
739	9/16/2021 21:16:17	No
740	9/16/2021 21:23:07	Sí	23	2	1	2	2	9	1	2	2	2	2	1	2	3	2	1	2	5	3	4	5	3	3	2	2	1	1	2	1	1	1	1	1	1	1
741	9/16/2021 21:26:17	Sí	29	2	1	2	1	9	1	2	2	4	1	1	2	3	3	3	3	4	5	4	5	4	4	6	3	4	3	4	3	1	1	3	1	1	1
742	9/16/2021 21:29:11	Sí	23	2	1	2	1	10	1	2	2	1	2	1	1	4	2	2	4	4	5	4	5	5	5	5	6	5	5	4	1	1	1	2	1	1	2
743	9/16/2021 21:30:40	Sí	29	1	1	2	1	10	1	1	2	4	2	1	4	3	1	2	6	5	5	4	5	5	4	4	5	5	5	5	5	5	5	5	3	3	3
744	9/16/2021 21:32:44	Sí	30	1	1	1	1	9	1	1	2	1	1	1	1	1	2	3	6	5	5	4	5	7	1	4	2	2	1	1	4	3	1	3	1	2	4
745	9/16/2021 21:34:04	Sí	24	2	1	2	1	10	1	1	2	1	1	1	1	3	2	2	2	3	5	4	5	5	1	4	4	4	6	4	3	5	3	4	4	4	2
746	9/16/2021 21:34:10	Sí	27	2	1	2	1	10	1	2	2	1	1	1	1	3	2	2	2	4	5	4	5	6	4	7	5	6	6	6	3	1	1	3	2	4	5
747	9/16/2021 21:34:30	Sí	23	1	1	2	3	10	2	2	2	1	2	1	1	3	2	2	2	4	4	2	5	5	3	5	7	7	7	7	4	4	3	3	3	3	3
748	9/16/2021 21:43:03	Sí	48	2	2	3	1	9	2	2	2	2	1	1	1	3	2	2	3	4	4	4	5	4	3	6	4	4	4	5	4	3	1	4	3	2	4
749	9/16/2021 21:44:14	Sí	29	2	3	3	1	9	1	2	2	1	1	1	2	1	1	3	2	3	3	3	5	3	2	4	4	3	3	3	3	2	2	4	1	1	1
750	9/16/2021 21:48:58	Sí	25	2	1	1	1	10	2	1	2	4	1	1	1	2	1	3	5	4	3	3	5	6	1	6	4	5	3	4	2	1	1	3	2	1	1
751	9/16/2021 21:49:11	Sí	41	1	1	3	1	10	1	2	2	1	1	1	1	2	4	2	2	3	4	2	5	4	6	6	6	6	6	6	1	1	1	1	1	1	1
752	9/16/2021 21:49:32	Sí	30	2	1	1	1	10	1	2	2	1	1	1	1	3	3	2	6	3	4	4	3	4	4	5	5	6	5	6	2	2	2	2	2	2	2
753	9/16/2021 21:51:26	Sí	26	2	1	1	1	10	2	2	2	1	2	1	4	3	3	2	2	3	5	3	5	4	3	6	6	4	4	4	4	4	1	1	1	1	1
754	9/16/2021 21:52:13	Sí	44	2	1	1	1	7	1	2	1	1	1	1	4	5	2	2	4	6	5	4	5	7	5	7	5	7	7	7	5	5	5	5	5	5	5
755	9/16/2021 21:52:33	Sí	39	2	3	2	1	10	2	1	2	1	1	1	1	4	1	2	4	4	5	4	5	4	5	5	5	5	5	5	4	4	4	4	4	4	4
756	9/16/2021 21:54:28	Sí	36	1	4	3	1	9	1	1	2	1	1	1	4	3	3	2	4	4	3	3	4	2	3	5	3	3	3	4	3	3	3	3	3	3	3
757	9/16/2021 21:55:49	Sí	26	2	1	2	1	10	1	2	2	4	1	1	1	3	1	3	3	5	4	4	5	4	6	4	4	4	4	4	3	3	3	3	3	3	3
758	9/16/2021 21:57:15	Sí	28	2	1	2	1	10	2	2	2	4	1	1	1	2	2	2	3	2	2	3	1	6	7	7	7	6	6	7	2	4	2	2	2	2	2
759	9/16/2021 21:57:19	Sí	44	2	2	1	1	9	1	1	1	1	1	1	1	3	1	3	6	6	5	4	5	3	3	3	3	4	4	4	3	3	3	3	3	3	3
760	9/16/2021 21:57:32	Sí	37	2	2	2	4	10	2	2	1	4	1	1	1	1	1	2	1	2	5	1	5	7	5	1	7	6	5	7	1	1	2	5	3	1	1
761	9/16/2021 21:59:52	Sí	26	2	1	1	2	7	2	2	2	1	1	1	1	1	3	2	4	5	5	4	5	7	6	7	6	6	6	7	3	3	2	2	2	2	4
762	9/16/2021 22:00:21	Sí	25	2	3	1	1	3	1	2	2	2	1	2	1	1	3	2	2	2	2	4	5	7	5	4	7	6	6	7	4	2	1	5	4	1	1
763	9/16/2021 22:01:38	Sí	25	2	1	1	1	10	2	1	2	1	1	1	4	3	2	3	5	6	5	4	5	7	1	2	1	5	1	2	1	1	1	1	1	1	1
764	9/16/2021 22:03:14	Sí	35	2	2	1	2	7	1	2	2	2	1	1	4	2	1	3	3	4	5	3	5	5	4	6	6	4	4	4	3	3	2	2	2	2	2
765	9/16/2021 22:04:13	Sí	67	2	2	4	6	1	1	2	1	3	1	1	4	1	1	2	5	5	5	4	5	3	3	4	4	4	4	3	4	5	2	5	4	3	4
766	9/16/2021 22:07:04	Sí	29	2	1	1	1	10	2	2	2	1	1	1	3	4	3	2	3	4	4	4	5	5	4	7	6	6	4	6	4	5	2	4	2	2	2
767	9/16/2021 22:18:59	Sí	50	2	1	1	1	9	1	2	2	1	2	1	2	1	1	3	3	1	4	3	4	6	4	3	4	4	3	3	3	2	2	2	2	2	2
768	9/16/2021 22:20:46	Sí	48	1	2	1	1	9	2	2	1	1	1	1	1	3	2	1	3	3	4	4	5	2	2	2	2	2	2	2	4	1	1	4	1	1	1
769	9/16/2021 22:23:21	Sí	35	2	1	2	1	9	1	1	2	1	1	1	3	3	1	3	3	3	3	3	5	3	2	4	3	3	2	4	4	3	2	3	1	2	2
770	9/16/2021 22:23:33	Sí	48	2	2	1	1	10	2	2	2	1	1	1	1	3	3	2	3	3	4	3	5	1	3	4	4	2	4	3	1	1	1	1	2	1	1
771	9/16/2021 22:24:10	Sí	36	2	2	2	1	7	1	2	2	2	1	1	1	3	1	2	3	3	5	2	5	6	4	4	4	4	4	4	3	2	1	4	3	2	1
772	9/16/2021 22:27:46	Sí	26	2	1	1	3	10	1	2	2	2	2	1	4	1	2	3	4	6	5	4	5	6	4	7	1	6	1	4	2	1	1	4	1	2	1
773	9/16/2021 22:28:19	Sí	32	2	3	2	1	1	2	1	2	1	1	1	2	3	2	2	2	4	4	4	5	5	1	2	1	1	1	1	5	5	5	5	5	5	5
774	9/16/2021 22:29:59	Sí	31	2	1	1	1	9	2	2	2	1	1	1	1	3	2	2	4	4	5	4	5	5	6	7	7	7	7	7	1	1	1	1	1	1	1
775	9/16/2021 22:31:46	Sí	26	2	1	1	1	10	2	2	2	1	1	1	4	3	2	2	6	5	5	4	5	1	1	4	3	4	3	1	4	3	1	5	1	1	1
776	9/16/2021 22:36:08	Sí	53	2	3	1	1	9	1	2	1	4	1	1	2	5	1	3	3	2	2	3	5	3	4	4	5	4	5	2	4	4	4	4	4	4	3
777	9/16/2021 22:41:29	Sí	21	2	1	1	3	9	1	2	2	1	1	1	1	1	3	3	5	6	5	4	5	4	1	6	4	4	4	4	5	5	5	4	3	3	3
778	9/16/2021 22:42:19	Sí	27	2	1	1	3	1	1	2	1	3	1	1	2	3	1	2	2	2	3	4	5	4	4	4	4	4	4	4	2	4	2	2	2	2	2
779	9/16/2021 22:57:50	Sí	30	1	1	2	6	1	1	1	1	2	1	1	1	1	2	2	3	4	5	4	5	5	3	4	3	1	3	4	3	2	2	3	2	2	3
780	9/16/2021 22:58:18	Sí	61	1	2	2	1	7	1	2	1	2	1	1	3	3	3	3	5	3	4	3	5	4	1	4	4	2	2	4	4	4	1	4	3	3	4
781	9/16/2021 22:58:21	Sí	55	2	2	1	1	1	1	1	2	1	1	1	1	3	2	2	5	4	4	4	5	2	3	3	4	6	5	5	4	2	4	5	3	3	3
782	9/16/2021 23:04:20	Sí	45	2	2	1	1	7	1	2	2	2	2	1	1	2	4	2	4	4	4	4	5	4	2	4	3	4	4	4	4	4	3	4	4	3	4
783	9/16/2021 23:04:42	Sí	43	2	4	3	5	7	1	2	1	2	1	1	4	1	2	2	5	6	5	4	5	7	7	2	7	7	7	7	1	1	1	1	5	5	5
784	9/16/2021 23:05:00	Sí	24	1	3	1	2	3	1	2	2	2	1	2	1	1	2	3	3	4	3	4	4	1	1	2	2	1	2	1	2	3	1	3	1	1	2
785	9/16/2021 23:16:49	Sí	38	2	1	2	1	10	1	2	2	4	1	1	1	3	2	1	5	5	5	4	5	4	1	1	1	1	1	1	5	5	1	5	4	4	3
786	9/16/2021 23:18:17	Sí	33	1	1	2	1	10	2	2	2	1	2	1	2	2	3	1	1	4	4	3	5	7	7	6	6	6	4	5	4	4	4	5	5	5	4
787	9/16/2021 23:18:54	Sí	27	1	1	1	1	10	1	2	2	1	1	2	1	1	2	2	3	3	4	2	5	7	6	6	7	6	6	6	5	5	5	5	5	5	5
788	9/16/2021 23:19:39	Sí	65	1	2	1	1	7	1	2	2	2	1	1	4	3	1	2	4	3	3	4	5	5	4	4	3	3	3	3	1	2	2	4	1	1	1
789	9/16/2021 23:30:11	Sí	38	2	1	2	1	10	1	2	2	2	1	1	1	3	2	1	6	3	5	4	5	1	1	4	1	1	1	2	5	2	1	2	2	4	3
790	9/16/2021 23:31:19	Sí	23	2	1	2	1	3	1	2	2	3	1	1	1	2	3	2	3	3	2	4	5	2	1	2	2	2	2	1	3	3	1	2	2	2	3
791	9/16/2021 23:41:09	Sí	30	1	2	1	1	10	1	2	2	1	1	1	1	1	2	2	3	3	5	4	5	1	1	1	1	1	1	2	3	1	1	4	2	1	1
792	9/16/2021 23:52:06	Sí	22	1	1	2	1	10	1	2	2	1	1	1	2	1	2	1	2	3	3	4	5	1	3	3	3	3	3	3	2	2	2	2	2	2	2
793	9/16/2021 23:53:44	Sí	26	2	3	2	3	10	1	2	2	1	1	1	1	3	1	2	6	5	5	4	5	6	5	5	5	5	5	5	5	5	3	5	3	4	5
794	9/17/2021 0:24:15	Sí	29	2	1	2	2	10	2	2	2	1	1	1	1	3	2	2	1	6	5	2	3	7	4	5	4	6	4	4	1	3	3	2	3	3	3
795	9/17/2021 0:32:09	Sí	31	2	1	1	3	10	2	2	2	1	2	1	4	3	2	2	6	3	5	4	5	1	7	7	7	7	7	7	1	1	1	1	1	1	1
796	9/17/2021 0:32:51	Sí	36	2	2	2	2	7	2	2	2	1	1	1	3	3	1	1	3	4	3	4	5	1	5	5	5	5	5	1	2	2	2	2	2	2	2
797	9/17/2021 0:57:14	Sí	64	1	2	4	2	7	1	2	1	2	1	1	1	2	1	3	3	5	3	4	5	7	1	4	1	1	1	1	2	2	2	2	2	2	2
798	9/17/2021 0:57:38	Sí	51	2	2	1	1	9	2	2	2	2	2	1	4	2	2	1	2	4	4	4	5	1	4	1	1	1	1	1	5	5	3	5	5	3	5
799	9/17/2021 1:11:42	Sí	51	2	1	3	1	10	2	2	2	1	1	2	1	2	1	2	2	3	3	2	1	7	7	7	5	3	5	5	2	3	1	3	2	1	1
800	9/17/2021 3:18:24	Sí	29	1	1	3	1	9	1	2	2	1	1	1	4	1	2	1	3	2	5	4	5	7	1	1	1	1	1	7	2	5	4	2	2	2	4
801	9/17/2021 5:36:54	Sí	35	2	2	2	2	9	1	1	1	1	1	1	1	3	2	2	4	6	5	3	5	6	1	1	1	1	2	1	5	5	3	5	5	3	4
802	9/17/2021 5:58:00	Sí	49	2	2	1	5	1	2	2	2	2	1	1	3	4	2	1	2	3	5	4	5	7	1	2	1	1	1	1	1	1	1	1	1	1	1
803	9/17/2021 6:19:39	Sí	59	1	4	3	1	9	1	2	2	2	1	1	1	2	1	1	2	4	5	4	5	5	4	4	4	4	4	4	5	5	3	5	4	1	1
804	9/17/2021 6:23:57	Sí	52	2	1	1	2	9	1	2	2	2	1	1	2	4	4	2	5	4	5	4	5	7	2	2	7	7	7	7	2	3	3	3	3	4	3
805	9/17/2021 6:52:57	Sí	18	2	1	3	5	9	1	2	2	1	1	1	1	5	3	1	4	5	5	4	5	2	1	2	2	1	1	1	4	3	1	2	1	1	2
806	9/17/2021 6:53:15	Sí	28	2	2	3	1	9	1	1	1	1	1	1	1	2	1	2	4	3	4	3	1	7	5	7	5	7	7	7	2	3	1	3	2	1	1
807	9/17/2021 7:26:11	Sí	33	2	3	1	2	9	2	2	1	1	1	1	1	2	3	3	2	3	3	3	5	5	7	5	5	5	5	5	2	2	2	2	1	1	1
808	9/17/2021 7:27:11	Sí	43	1	1	1	1	9	2	2	2	2	1	1	3	3	2	3	2	5	4	4	5	2	7	7	7	7	7	7	4	4	1	3	2	2	2
809	9/17/2021 7:30:10	Sí	36	1	2	1	1	9	1	2	2	2	1	1	1	1	1	2	4	3	4	4	5	5	4	5	3	4	4	4	2	4	3	5	4	3	5
810	9/17/2021 7:32:56	Sí	47	1	2	1	1	9	1	2	2	4	1	1	1	2	1	2	1	4	4	2	4	5	6	4	3	4	4	4	2	2	2	2	2	3	4
811	9/17/2021 7:48:09	Sí	40	2	4	1	1	9	1	2	1	3	2	1	1	3	3	3	3	4	5	3	5	2	2	2	2	2	2	2	4	4	1	5	3	2	3
812	9/17/2021 7:54:49	Sí	53	2	2	2	1	9	1	2	1	2	1	1	1	1	2	2	1	4	5	4	5	4	4	5	3	3	3	3	4	4	2	4	4	2	2
813	9/17/2021 8:03:09	Sí	24	2	1	3	2	9	2	2	2	1	1	1	1	2	3	1	4	5	5	4	5	3	3	3	2	3	3	2	5	1	1	2	2	1	1
814	9/17/2021 8:05:05	Sí	66	2	4	4	5	9	2	1	2	2	1	1	1	4	2	1	2	5	1	3	5	2	1	1	1	1	1	1	5	2	2	5	1	1	4
815	9/17/2021 8:07:13	Sí	45	2	1	1	1	3	1	1	2	2	2	1	3	3	2	2	4	5	4	4	5	2	2	7	5	3	5	5	5	5	5	5	4	2	4
816	9/17/2021 8:29:57	Sí	25	2	1	1	1	9	2	2	2	1	2	1	1	3	3	2	5	3	4	4	5	2	4	3	3	3	3	4	1	5	2	2	4	1	1
817	9/17/2021 8:50:09	Sí	56	2	1	1	1	9	1	2	2	1	1	1	1	2	1	3	4	3	5	4	5	6	3	5	5	5	5	2	5	5	1	3	2	2	1
818	9/17/2021 8:54:16	Sí	24	1	1	1	1	9	1	2	2	1	1	1	3	2	2	2	6	6	5	4	5	7	1	1	7	7	7	1	5	4	1	5	5	1	3
819	9/17/2021 8:55:03	Sí	24	2	5	1	1	9	1	2	2	1	1	1	1	3	4	2	4	6	3	2	5	4	3	3	3	3	3	3	3	3	1	2	1	1	1
820	9/17/2021 9:02:44	Sí	18	1	1	3	5	9	1	2	2	2	2	1	2	1	3	2	2	3	4	3	5	3	4	4	4	3	3	3	2	2	2	2	2	2	2
821	9/17/2021 9:33:10	Sí	30	2	2	1	1	7	2	2	2	2	2	1	2	2	2	2	4	3	3	4	5	5	4	7	6	5	6	5	3	4	2	3	2	1	3
822	9/17/2021 9:37:50	Sí	20	2	1	1	2	9	2	2	2	2	2	1	1	2	1	2	2	3	3	2	5	4	3	3	3	3	3	4	2	2	1	1	1	1	1
823	9/17/2021 9:42:16	Sí	41	2	2	1	1	7	1	2	2	2	1	1	1	3	1	2	4	3	5	4	5	6	4	6	4	4	4	5	5	4	4	5	5	4	4
824	9/17/2021 9:46:28	Sí	44	2	2	2	1	7	1	2	2	2	2	2	1	3	2	1	2	5	5	4	5	1	1	1	3	1	1	2	5	5	1	5	1	1	1
825	9/17/2021 10:00:22	Sí	23	1	1	2	2	9	2	2	2	1	1	1	1	3	2	1	4	3	4	4	5	2	1	1	1	2	1	1	3	1	1	2	1	1	1
826	9/17/2021 10:09:37	Sí	21	2	3	1	2	10	2	2	2	4	1	1	1	4	3	2	5	3	4	4	4	4	4	6	4	3	3	3	2	2	1	3	1	1	1
827	9/17/2021 10:23:16	Sí	20	1	1	3	2	9	1	2	2	2	2	1	1	2	2	3	3	5	2	3	5	5	5	2	3	3	3	5	4	3	1	1	1	1	1
828	9/17/2021 10:49:05	Sí	24	1	1	1	1	9	2	1	2	4	2	1	1	3	2	2	4	5	3	4	5	7	4	1	1	3	3	7	3	3	3	3	3	3	3
829	9/17/2021 10:49:16	Sí	29	1	1	1	1	9	1	2	2	2	1	1	1	3	3	2	3	3	2	3	5	4	2	4	3	2	3	4	1	3	1	1	1	1	1
830	9/17/2021 10:50:46	Sí	32	2	1	1	1	9	2	2	2	1	1	1	1	3	3	2	2	5	4	3	5	3	4	4	4	3	3	5	2	2	2	3	2	2	4
831	9/17/2021 10:53:49	Sí	47	2	2	2	1	7	2	2	2	2	1	1	2	1	1	3	4	4	3	4	5	6	3	4	3	3	3	3	3	3	2	1	2	2	2
832	9/17/2021 11:31:34	Sí	24	2	1	3	2	8	1	2	2	2	1	1	2	1	4	3	3	5	5	4	5	2	1	1	1	1	1	1	5	4	4	4	1	1	1
833	9/17/2021 11:32:23	Sí	23	2	1	3	2	8	1	2	2	2	1	2	1	1	1	2	4	5	5	3	5	3	5	2	3	2	4	1	3	2	2	3	1	1	3
834	9/17/2021 11:34:24	Sí	25	2	1	3	1	8	1	2	1	1	1	1	1	5	2	2	4	5	4	3	5	4	4	5	4	4	4	4	4	3	3	4	3	2	4
835	9/17/2021 11:35:43	Sí	21	2	1	2	1	8	1	2	2	2	2	1	1	2	2	1	5	4	5	3	5	2	3	4	6	2	7	5	2	2	1	1	2	1	2
836	9/17/2021 11:38:02	Sí	23	2	1	3	2	8	1	2	2	2	1	2	1	1	1	2	4	5	5	3	5	2	4	4	3	4	3	1	2	1	1	1	1	1	1
837	9/17/2021 11:39:16	Sí	27	1	3	1	1	9	1	2	2	4	2	1	1	3	1	3	2	3	5	4	5	4	4	3	3	3	3	3	4	4	2	4	4	3	4
838	9/17/2021 11:41:38	Sí	22	2	1	3	2	8	1	2	2	1	1	1	2	1	2	2	4	4	5	4	5	2	1	2	1	1	2	1	4	5	4	5	2	1	3
839	9/17/2021 11:43:52	Sí	22	1	1	3	2	8	2	2	2	3	1	1	1	4	3	3	4	3	3	4	5	1	1	1	1	1	1	2	1	1	1	1	1	1	1
840	9/17/2021 11:45:02	Sí	23	2	1	3	2	8	2	2	2	2	1	1	1	2	2	1	3	5	5	4	5	1	1	1	1	1	1	1	3	1	1	1	1	1	1
841	9/17/2021 11:46:20	Sí	21	1	1	3	2	8	1	2	2	4	1	1	1	2	3	1	3	4	4	2	5	1	4	2	2	1	1	1	4	5	3	2	3	2	4
842	9/17/2021 11:50:21	Sí	52	1	2	1	1	9	2	2	1	1	1	1	1	2	2	2	3	4	5	4	5	6	6	6	6	6	6	6	1	1	1	1	1	1	1
843	9/17/2021 11:52:05	Sí	22	2	1	3	1	8	1	2	2	3	1	1	2	1	1	1	6	4	5	4	5	7	4	2	3	2	2	1	1	1	1	1	1	1	1
844	9/17/2021 11:55:17	Sí	20	2	1	3	2	8	1	2	2	4	1	1	1	2	2	1	3	4	5	4	5	2	3	3	3	3	3	2	5	4	1	5	2	3	4
845	9/17/2021 12:09:34	Sí	22	2	1	3	1	8	2	2	2	1	1	1	1	1	2	2	2	4	4	4	5	2	1	3	1	1	1	1	2	1	1	2	1	1	1
846	9/17/2021 12:12:15	Sí	22	2	1	3	1	8	1	2	2	2	2	1	2	1	3	2	3	5	5	4	5	5	4	4	4	4	4	4	3	3	1	5	3	1	1
847	9/17/2021 12:13:52	Sí	23	1	1	1	2	11	2	2	1	3	2	2	3	3	1	3	5	3	3	4	4	6	4	5	4	4	4	4	3	4	2	2	2	2	2
848	9/17/2021 12:15:06	Sí	25	2	1	1	1	5	1	1	2	1	1	1	3	1	1	1	1	2	3	3	5	5	3	3	4	4	2	3	3	2	1	2	1	1	1
849	9/17/2021 12:17:34	Sí	28	2	3	2	1	9	1	2	1	2	1	1	1	3	3	1	3	3	5	4	5	5	4	4	2	5	3	4	4	3	1	4	1	1	1
850	9/17/2021 12:22:47	Sí	29	2	2	1	1	5	2	2	2	2	1	1	2	2	3	1	3	4	3	4	5	4	7	4	6	6	3	4	5	5	5	5	5	4	5
851	9/17/2021 12:23:04	Sí	21	2	1	1	2	5	1	2	2	3	1	1	3	2	3	2	3	3	3	4	5	6	3	5	6	6	6	4	5	5	3	3	3	3	4
852	9/17/2021 12:25:39	Sí	26	2	1	1	1	9	1	2	1	2	1	1	1	3	2	2	3	2	3	3	5	4	2	4	2	4	4	4	3	1	1	3	1	1	1
853	9/17/2021 12:26:11	Sí	27	2	1	3	2	8	1	2	2	4	1	1	4	3	2	1	3	4	5	4	5	2	4	1	1	1	1	1	1	5	4	5	5	5	5
854	9/17/2021 12:28:42	Sí	28	2	3	1	1	5	1	2	2	1	1	1	3	3	1	2	4	4	5	4	5	5	1	1	3	3	3	3	5	5	3	5	3	5	5
855	9/17/2021 12:28:53	Sí	22	1	1	1	2	8	2	2	2	4	2	1	1	2	3	1	3	2	4	4	5	4	4	3	4	4	4	5	2	2	1	1	1	1	2
856	9/17/2021 12:29:40	Sí	24	2	1	1	1	5	1	2	1	2	1	1	4	2	2	2	6	4	4	4	5	1	1	1	1	1	1	1	4	3	1	3	3	1	2
857	9/17/2021 12:32:04	Sí	21	2	1	3	2	5	2	2	2	3	1	1	1	3	3	2	4	3	2	4	5	5	6	6	5	5	5	5	2	4	1	4	4	1	1
858	9/17/2021 12:32:10	Sí	27	2	1	1	1	5	2	2	2	2	1	1	3	1	1	3	6	3	3	4	5	4	4	5	6	6	6	6	4	4	2	4	4	1	2
859	9/17/2021 12:34:47	Sí	21	2	1	3	2	5	1	2	2	4	1	1	3	2	3	2	6	4	5	4	5	6	1	4	4	4	1	1	5	4	2	5	2	4	4
860	9/17/2021 12:36:00	Sí	22	1	1	3	2	8	1	2	2	4	1	1	1	1	3	2	2	4	5	3	5	7	4	1	1	3	1	1	1	1	1	1	1	1	1
861	9/17/2021 12:36:18	Sí	19	2	1	1	2	5	2	2	2	2	1	1	4	3	4	3	1	1	3	3	3	4	1	1	4	4	4	1	1	1	1	1	1	1	1
862	9/17/2021 12:37:56	Sí	21	2	1	3	2	5	1	2	2	2	1	1	1	1	1	3	2	4	2	3	5	2	1	1	1	1	1	2	1	2	1	1	1	1	1
863	9/17/2021 12:38:24	Sí	21	2	1	2	2	5	1	2	2	1	1	1	1	1	4	1	1	4	5	4	5	4	1	1	4	3	1	1	4	3	1	4	1	1	1
864	9/17/2021 12:39:21	Sí	21	2	1	1	2	5	1	2	2	4	1	2	1	3	1	3	3	4	5	4	5	1	1	1	1	1	1	1	4	4	1	4	3	3	1
865	9/17/2021 12:40:28	Sí	30	2	1	1	1	5	1	2	2	4	1	1	2	2	1	1	6	3	4	4	5	5	2	3	4	5	5	5	4	4	1	1	1	1	1
866	9/17/2021 12:42:11	Sí	23	1	1	3	5	5	2	2	2	1	1	1	4	1	2	1	1	2	5	4	5	4	1	4	4	4	4	4	3	4	3	4	1	1	1
867	9/17/2021 12:42:24	Sí	58	2	4	1	1	5	1	2	2	2	2	1	4	3	2	3	4	4	4	4	5	3	3	3	3	3	3	3	2	2	2	2	2	2	2
868	9/17/2021 12:43:02	Sí	21	2	1	1	1	5	1	1	1	2	2	2	1	5	1	3	2	5	5	4	5	1	1	1	1	1	1	2	4	2	2	2	2	2	2
869	9/17/2021 12:43:19	Sí	21	1	1	2	3	10	1	1	2	1	1	1	1	1	3	3	2	4	3	3	4	3	4	5	5	4	5	6	2	2	2	2	2	2	2
870	9/17/2021 12:43:50	Sí	26	1	3	1	1	1	1	2	1	2	1	1	1	1	3	2	4	3	5	3	5	4	2	1	2	4	1	5	3	1	1	1	1	1	1
871	9/17/2021 12:43:57	Sí	22	2	1	2	2	8	1	2	2	2	1	1	2	1	2	1	3	3	4	3	5	4	4	4	4	4	4	4	5	4	5	5	4	2	4
872	9/17/2021 12:44:06	Sí	44	2	4	1	4	3	1	2	2	3	1	1	4	2	3	2	3	5	4	4	5	3	2	2	5	6	6	7	2	2	3	3	3	3	4
873	9/17/2021 12:47:21	Sí	21	2	1	1	2	5	2	2	1	1	1	1	2	1	1	1	4	5	4	3	5	3	3	3	3	3	3	1	3	3	3	4	3	3	3
874	9/17/2021 12:49:05	Sí	24	2	1	1	2	5	1	2	2	4	1	1	1	3	3	2	6	4	5	4	5	6	1	4	6	6	6	1	4	5	3	2	3	3	3
875	9/17/2021 12:51:59	Sí	20	2	1	3	2	5	1	2	2	2	2	1	2	2	1	3	5	5	5	4	5	1	1	1	1	1	1	1	5	4	1	5	4	1	1
876	9/17/2021 12:53:57	Sí	23	2	1	1	1	5	2	2	2	2	1	1	3	2	1	1	6	3	4	4	5	1	1	1	1	1	1	1	5	4	1	5	3	4	1
877	9/17/2021 12:54:17	Sí	35	1	3	1	1	5	1	2	2	2	1	1	4	1	1	1	3	3	3	3	5	6	1	1	1	6	6	1	5	5	1	5	5	1	4
878	9/17/2021 12:56:01	Sí	20	1	2	3	2	5	1	1	2	4	1	1	3	1	2	2	6	4	5	4	5	4	4	5	5	5	4	4	5	5	3	5	5	4	5
879	9/17/2021 12:56:28	Sí	22	1	1	2	2	5	1	1	2	3	2	1	2	1	1	1	3	2	4	4	5	3	3	4	3	3	3	4	4	5	1	5	4	1	3
880	9/17/2021 12:58:17	Sí	22	2	1	3	2	5	1	2	2	1	2	1	3	2	1	1	3	3	2	2	5	7	1	3	3	3	3	3	2	1	1	1	1	1	1
881	9/17/2021 12:58:56	Sí	36	2	1	1	1	11	2	2	2	2	2	1	1	4	2	3	5	5	4	3	4	6	5	5	6	5	5	5	3	4	4	4	4	4	4
882	9/17/2021 13:02:07	Sí	21	1	2	3	4	5	2	2	2	2	1	1	1	1	1	2	4	4	5	4	5	7	7	1	1	1	1	1	4	4	1	5	4	1	1
883	9/17/2021 13:05:03	Sí	23	2	1	1	2	8	1	2	2	2	1	1	1	1	3	1	3	5	4	4	5	4	3	3	4	4	2	4	5	5	5	5	5	1	3
884	9/17/2021 13:05:14	Sí	21	2	1	3	2	5	1	2	2	1	2	1	4	3	4	1	4	4	4	4	5	6	1	6	7	6	5	5	5	5	1	5	4	4	5
885	9/17/2021 13:06:47	Sí	26	2	1	1	1	5	1	2	2	3	1	1	4	3	2	2	5	5	5	4	5	4	1	4	3	3	4	4	5	5	1	5	5	2	5
886	9/17/2021 13:07:30	Sí	20	2	1	1	2	5	1	2	1	4	2	1	1	2	3	3	2	3	4	3	5	3	1	2	2	3	3	3	4	4	3	5	4	3	4
887	9/17/2021 13:10:52	Sí	36	2	1	3	1	5	1	1	2	4	1	1	4	1	3	3	4	4	4	3	3	7	7	7	7	7	7	6	4	5	2	5	3	2	2
888	9/17/2021 13:12:32	Sí	23	2	2	1	1	5	1	2	2	4	1	1	3	2	2	3	5	3	5	4	5	1	1	4	1	2	2	2	1	1	2	2	2	1	1
889	9/17/2021 13:13:20	Sí	63	2	2	4	8	5	1	2	1	2	1	1	2	5	1	1	5	5	5	4	5	1	1	1	1	1	1	1	5	5	5	5	5	5	5
890	9/17/2021 13:14:34	Sí	21	1	1	3	2	5	1	2	2	1	1	1	4	1	1	1	1	5	4	4	5	1	1	1	2	2	2	1	2	1	1	1	1	1	1
891	9/17/2021 13:16:34	Sí	20	1	1	3	1	5	1	2	2	2	1	1	1	3	2	3	2	5	5	4	5	6	2	2	3	6	4	5	4	5	4	5	3	1	5
892	9/17/2021 13:17:54	Sí	19	1	1	3	2	5	1	1	2	2	2	2	1	3	1	3	1	4	5	4	5	1	1	1	1	1	1	1	4	3	1	5	1	1	1
893	9/17/2021 13:23:18	Sí	54	1	4	1	1	5	2	2	2	2	2	1	4	1	2	3	3	3	5	3	5	5	1	5	5	5	5	1	4	4	4	4	4	2	2
894	9/17/2021 13:26:15	Sí	42	2	2	1	1	5	1	2	1	2	1	1	4	2	1	1	4	4	4	4	5	1	1	1	1	1	2	1	4	4	2	4	4	2	4
895	9/17/2021 13:26:31	Sí	38	1	1	1	1	5	1	2	1	2	1	1	2	5	1	3	6	6	5	4	5	1	1	1	1	1	1	1	5	5	5	5	5	5	5
896	9/17/2021 13:29:56	Sí	26	2	2	3	2	5	1	2	1	1	1	1	4	3	2	1	5	6	5	4	5	1	1	1	1	1	1	1	1	1	1	1	1	1	1
897	9/17/2021 13:29:58	Sí	20	2	1	3	2	5	1	2	2	2	1	1	2	1	1	1	4	3	3	4	5	2	1	2	4	4	3	4	3	1	1	3	3	1	3
898	9/17/2021 13:30:25	Sí	23	1	1	1	2	5	1	2	1	2	1	1	3	2	2	1	4	3	3	4	5	4	1	4	4	3	3	3	1	4	1	4	3	4	1
899	9/17/2021 13:34:46	Sí	31	1	2	1	1	5	2	2	1	1	1	1	1	1	2	3	3	4	3	4	5	1	1	1	1	2	2	2	4	4	2	5	5	2	2
900	9/17/2021 13:37:15	Sí	24	2	3	1	1	5	2	2	2	2	2	1	1	3	2	2	5	3	4	4	5	1	7	1	1	1	1	4	4	4	1	5	4	1	1
901	9/17/2021 13:38:46	Sí	21	1	1	3	2	5	1	2	2	1	1	1	3	3	3	2	3	6	5	4	5	6	2	1	6	7	7	7	5	3	1	5	4	1	3
902	9/17/2021 13:39:36	Sí	27	1	1	3	5	9	2	2	2	1	1	1	1	1	2	2	1	3	4	4	5	7	1	2	1	1	1	1	1	1	1	1	1	1	2
903	9/17/2021 13:39:47	Sí	21	1	1	3	2	5	1	2	2	4	1	1	1	3	1	1	3	4	5	4	5	1	1	4	1	1	1	1	1	4	1	4	1	1	1
904	9/17/2021 13:47:25	Sí	21	1	2	3	2	5	1	2	2	4	1	1	1	2	1	2	5	4	5	4	5	4	1	4	4	3	2	6	5	3	1	5	1	1	1
905	9/17/2021 13:48:24	Sí	40	2	1	2	1	5	1	2	2	2	2	1	4	1	1	2	2	5	5	4	5	6	1	6	6	6	6	6	5	5	5	5	5	5	5
906	9/17/2021 13:52:37	Sí	48	1	1	1	1	5	1	1	1	4	1	1	4	2	1	1	5	4	5	4	5	1	1	1	1	1	1	1	3	1	1	3	1	1	1
907	9/17/2021 13:56:05	Sí	57	2	2	2	1	9	2	2	2	3	1	1	1	3	2	2	3	3	4	4	5	7	4	4	4	4	4	4	4	4	1	4	3	2	4
908	9/17/2021 14:02:28	Sí	21	1	1	3	2	5	1	2	2	2	2	1	4	1	2	2	4	3	3	3	5	4	1	2	2	3	2	1	3	4	1	2	2	1	1
909	9/17/2021 14:12:08	Sí	49	2	2	1	1	5	1	2	1	2	1	1	3	3	2	1	3	4	4	3	5	1	1	1	1	1	1	1	5	3	5	4	4	1	4
910	9/17/2021 14:13:22	Sí	27	2	1	2	2	1	2	2	1	1	1	1	1	3	3	1	2	2	3	3	5	3	1	2	3	2	2	1	3	4	3	4	3	3	4
911	9/17/2021 14:14:37	Sí	26	2	3	1	1	5	1	2	2	4	1	1	4	3	2	3	5	4	4	4	5	1	1	4	1	1	2	1	5	3	3	5	3	1	1
912	9/17/2021 14:16:26	Sí	23	1	1	2	2	8	2	2	2	4	1	1	1	1	2	2	5	3	4	4	5	6	2	5	3	2	3	1	4	1	1	5	2	1	2
913	9/17/2021 14:17:44	Sí	23	1	1	3	2	8	1	2	2	3	1	1	4	2	1	1	3	4	3	4	5	4	2	2	2	2	2	2	3	1	1	1	1	1	1
914	9/17/2021 14:19:19	Sí	44	2	2	1	1	1	1	2	2	3	2	2	1	3	1	2	4	5	5	4	5	5	7	7	7	7	7	7	1	4	1	1	1	1	1
915	9/17/2021 14:20:40	Sí	26	1	1	1	1	5	1	2	2	1	1	1	2	1	2	1	6	2	5	4	5	5	1	2	2	2	2	2	1	3	2	2	1	1	1
916	9/17/2021 14:21:43	Sí	60	2	2	1	1	2	1	2	1	2	1	1	1	1	1	1	2	3	5	3	5	2	2	2	2	2	2	2	3	4	1	4	4	1	2
917	9/17/2021 14:25:52	Sí	46	2	2	1	2	1	1	2	2	2	2	1	2	2	1	3	3	4	4	3	5	6	1	6	6	6	6	6	3	3	1	2	2	2	2
918	9/17/2021 14:32:31	Sí	50	1	2	1	1	2	2	2	1	2	1	1	2	3	2	2	2	4	5	3	5	5	3	7	4	3	3	1	3	3	1	2	3	1	1
919	9/17/2021 14:33:42	Sí	60	2	2	1	1	2	1	2	2	1	1	1	1	1	1	1	1	1	3	4	5	3	1	1	1	1	1	1	2	1	1	1	1	1	1
920	9/17/2021 14:33:52	Sí	29	2	1	1	1	2	2	2	1	2	2	1	1	3	3	2	4	3	4	4	5	2	1	1	1	1	1	1	3	3	2	2	2	1	1
921	9/17/2021 14:35:08	Sí	31	2	2	1	1	5	1	2	2	3	1	1	1	2	1	2	6	3	2	4	1	5	4	5	5	5	5	4	5	5	1	4	4	2	2
922	9/17/2021 14:35:12	Sí	55	2	2	1	1	2	1	2	1	4	1	1	4	3	2	2	3	3	5	4	5	7	1	1	1	4	4	1	1	3	1	5	1	1	2
923	9/17/2021 14:35:41	Sí	38	2	2	3	1	2	1	2	2	1	1	1	1	3	1	2	4	3	3	3	5	2	3	2	7	5	2	3	4	1	1	4	1	1	1
924	9/17/2021 14:35:55	Sí	23	2	3	3	1	1	1	2	1	1	1	1	1	2	2	2	2	4	4	3	5	7	4	4	4	2	4	5	4	3	2	4	3	2	2
925	9/17/2021 14:36:01	Sí	39	1	1	1	1	9	1	2	1	2	1	1	1	3	2	2	5	4	5	4	5	4	4	5	5	4	5	4	4	3	2	3	2	2	2
926	9/17/2021 14:37:28	Sí	52	2	2	2	1	7	1	2	2	1	1	1	1	3	4	3	3	2	3	3	5	4	1	4	4	4	4	1	3	1	1	3	1	1	1
927	9/17/2021 14:38:02	Sí	27	2	1	3	2	2	2	2	2	1	1	1	1	3	2	3	3	4	4	4	5	4	3	5	1	4	2	2	3	3	1	4	2	2	2
928	9/17/2021 14:39:07	Sí	23	1	1	3	2	1	2	2	2	3	2	1	1	2	3	3	2	2	3	3	5	2	3	3	3	4	4	3	2	3	1	1	1	1	1
929	9/17/2021 14:41:17	Sí	21	2	1	2	2	5	2	1	2	4	1	1	3	3	1	1	5	3	4	4	5	6	3	3	2	2	2	2	3	5	1	3	2	1	2
930	9/17/2021 14:47:31	Sí	35	2	1	1	1	2	2	2	2	1	1	1	1	3	1	3	3	3	4	2	5	3	4	5	4	4	4	4	1	1	1	2	1	1	1
931	9/17/2021 14:47:57	Sí	22	2	1	1	2	5	2	2	2	2	1	1	1	4	1	3	5	4	3	4	5	1	1	2	2	3	2	3	1	1	1	1	1	1	1
932	9/17/2021 14:51:06	Sí	28	2	2	1	1	5	1	2	1	1	1	1	4	1	3	3	3	4	4	4	5	4	3	4	4	3	3	5	5	4	1	4	1	1	1
933	9/17/2021 14:55:34	Sí	33	2	2	1	1	2	1	2	1	3	1	1	4	2	2	3	4	3	4	4	5	2	1	3	4	4	5	1	2	2	2	1	2	2	2
934	9/17/2021 14:57:36	Sí	39	2	2	1	1	1	1	2	2	2	1	1	1	3	2	3	2	2	5	4	5	4	2	4	2	5	2	1	2	2	1	1	2	1	1
935	9/17/2021 14:57:47	Sí	21	2	1	3	2	5	1	2	2	2	1	1	4	2	1	1	3	4	3	4	5	3	1	4	2	3	3	2	3	2	2	4	2	2	2
936	9/17/2021 14:58:24	Sí	26	2	3	1	2	5	1	2	1	1	2	1	4	2	3	1	4	4	5	4	3	4	4	4	7	6	6	4	5	5	2	5	5	2	5
937	9/17/2021 15:05:48	Sí	23	2	3	3	2	5	1	2	1	4	1	1	4	1	1	1	6	5	5	4	5	7	7	7	7	7	7	7	3	5	3	5	5	3	5
938	9/17/2021 15:06:40	Sí	42	2	2	3	2	2	1	2	2	2	1	1	3	3	1	2	3	5	4	3	5	4	3	4	5	3	4	5	2	2	2	4	3	2	2
939	9/17/2021 15:10:41	Sí	23	1	1	1	1	5	1	2	1	1	2	1	4	4	2	2	2	5	5	4	5	7	7	6	6	6	5	5	3	5	4	5	4	2	1
940	9/17/2021 15:13:15	Sí	22	2	1	3	2	5	1	2	2	2	1	1	4	2	3	2	3	5	4	4	5	7	4	5	5	5	5	5	3	3	3	5	3	1	3
941	9/17/2021 15:13:39	Sí	44	2	1	2	2	1	2	2	2	3	1	1	1	3	2	1	3	3	3	3	5	2	2	2	2	2	2	3	1	1	1	1	1	1	1
942	9/17/2021 15:13:57	Sí	54	2	2	1	5	3	1	2	1	2	2	2	4	1	1	3	2	4	5	4	4	7	2	3	2	2	7	5	4	3	1	3	5	5	3
943	9/17/2021 15:17:08	Sí	23	2	1	3	2	8	1	2	2	2	2	1	4	1	3	3	4	4	3	4	5	4	4	4	4	4	4	4	3	3	3	3	3	3	3
944	9/17/2021 15:20:45	Sí	49	2	3	3	1	1	2	2	2	1	1	1	1	2	1	3	2	2	2	2	5	4	4	4	4	4	4	4	3	3	3	3	3	3	3
945	9/17/2021 15:25:51	Sí	26	2	1	2	2	2	1	2	2	4	1	1	1	2	3	2	4	5	5	4	5	5	4	6	6	5	5	5	1	2	1	4	1	1	2
946	9/17/2021 15:37:04	Sí	23	2	1	3	2	8	1	2	2	2	1	1	3	2	3	3	2	4	4	3	5	4	1	1	1	4	1	1	4	4	1	3	4	1	1
947	9/17/2021 15:39:47	Sí	20	2	1	3	2	5	1	1	2	4	1	1	4	2	1	2	4	4	3	4	5	4	4	6	4	4	3	7	5	5	5	5	4	4	5
948	9/17/2021 15:39:51	Sí	20	2	1	3	2	5	1	2	1	1	1	1	1	3	2	1	3	3	4	4	5	3	1	4	4	4	4	3	4	3	2	4	4	2	3
949	9/17/2021 15:42:12	Sí	22	2	1	3	2	5	1	2	1	1	1	1	3	2	2	1	2	3	4	3	5	4	3	4	4	4	4	4	2	1	1	2	1	2	2
950	9/17/2021 15:42:34	Sí	24	2	4	3	2	5	1	1	2	4	1	1	1	2	1	2	4	4	5	4	5	4	4	4	4	4	4	4	5	5	1	1	1	1	1
951	9/17/2021 15:44:14	Sí	20	1	2	1	2	5	1	2	2	2	1	1	1	2	1	3	4	4	4	4	5	1	1	1	1	1	1	1	1	1	1	3	1	1	1
952	9/17/2021 15:44:48	Sí	22	2	1	1	2	5	1	2	2	1	1	1	1	3	2	1	2	4	4	4	5	1	1	2	2	2	2	2	3	4	1	4	1	1	1
953	9/17/2021 15:48:38	Sí	25	2	1	2	1	2	2	2	2	2	1	1	4	3	3	2	1	2	2	2	1	7	7	7	7	7	7	7	1	1	1	1	1	1	2
954	9/17/2021 15:48:41	Sí	22	1	1	3	1	8	1	2	2	1	1	1	2	1	3	2	4	4	5	4	5	4	4	5	4	5	4	5	5	2	1	5	2	1	3
955	9/17/2021 15:50:35	Sí	22	2	1	3	1	8	1	2	2	1	1	1	2	2	2	1	3	4	4	4	5	5	3	1	2	2	1	1	1	2	1	1	2	1	2
956	9/17/2021 15:51:30	Sí	48	1	2	2	1	2	1	2	2	1	2	1	4	1	3	2	6	4	5	4	5	1	1	4	1	1	1	2	5	3	1	4	1	1	1
957	9/17/2021 15:52:23	Sí	51	2	2	1	1	9	1	2	2	1	1	1	1	3	2	2	3	3	5	4	5	1	1	4	4	4	4	4	4	4	3	5	2	1	1
958	9/17/2021 15:52:58	Sí	50	2	2	3	2	2	1	2	2	2	1	1	1	2	2	2	3	5	5	4	5	3	3	3	4	3	4	2	3	3	2	3	2	3	3
959	9/17/2021 15:54:14	Sí	25	2	2	3	3	2	1	2	2	1	1	1	1	2	3	2	3	4	4	3	5	4	2	4	4	3	3	3	4	4	1	4	4	1	1
960	9/17/2021 15:55:07	Sí	21	2	3	3	2	5	1	2	2	2	1	1	1	3	2	1	4	4	3	4	5	1	1	1	1	1	1	1	4	4	2	2	4	2	4
961	9/17/2021 16:00:11	Sí	27	1	1	1	1	2	1	2	2	2	1	1	2	2	3	2	3	5	4	4	5	1	1	2	2	2	2	2	4	4	3	5	4	2	4
962	9/17/2021 16:04:31	Sí	22	2	1	3	2	10	1	2	2	4	1	1	1	1	2	2	6	3	5	4	5	7	4	4	4	4	4	4	1	1	1	1	1	1	1
963	9/17/2021 16:04:36	Sí	71	2	2	1	1	2	1	2	1	2	1	1	1	1	1	1	3	2	3	4	5	1	2	1	1	1	1	1	4	1	1	4	1	1	1
964	9/17/2021 16:05:55	Sí	22	2	1	3	2	10	2	2	2	1	1	1	1	2	3	3	4	4	4	4	5	5	5	6	6	5	6	6	3	2	1	2	3	1	2
965	9/17/2021 16:06:25	Sí	37	2	3	1	1	8	1	2	2	2	1	1	2	2	1	1	5	3	3	3	5	2	1	3	2	1	1	2	1	1	1	1	1	1	1
966	9/17/2021 16:06:27	Sí	67	2	4	2	1	2	1	2	2	3	1	1	1	1	2	3	3	3	4	4	5	6	1	1	1	1	1	1	4	4	1	3	3	2	2
967	9/17/2021 16:07:10	Sí	28	1	2	2	2	2	1	2	2	1	1	1	1	2	3	3	3	3	5	4	5	2	1	1	2	2	2	2	5	4	2	5	2	1	2
968	9/17/2021 16:10:22	Sí	21	2	1	2	2	10	1	2	2	4	1	1	1	1	1	3	4	4	3	4	4	4	3	4	4	3	3	2	1	1	1	2	1	1	1
969	9/17/2021 16:10:47	Sí	20	1	1	2	4	10	1	1	2	2	1	1	2	2	2	2	3	6	5	3	4	6	6	7	6	6	5	5	4	4	4	5	4	4	4
970	9/17/2021 16:14:09	Sí	52	1	2	1	1	2	1	2	2	1	1	1	1	3	1	1	2	2	5	4	5	4	5	6	3	1	1	2	4	4	1	1	1	2	2
971	9/17/2021 16:15:49	Sí	23	2	1	2	2	10	1	2	2	1	1	2	1	3	3	1	4	5	5	3	5	5	3	3	3	3	3	3	3	2	2	4	4	2	2
972	9/17/2021 16:20:41	Sí	22	2	3	2	1	5	1	1	2	2	1	1	4	3	1	2	4	5	5	4	5	1	1	1	1	1	1	1	5	5	5	5	5	1	4
973	9/17/2021 16:21:15	Sí	34	2	4	1	1	10	2	2	2	1	1	1	1	3	2	2	6	2	3	3	5	7	7	7	7	7	7	7	5	5	5	5	5	5	5
974	9/17/2021 16:21:16	Sí	46	2	2	1	1	5	1	2	1	2	1	1	4	2	2	1	5	3	4	4	5	3	1	3	2	2	2	2	3	3	2	4	3	3	3
975	9/17/2021 16:21:54	Sí	20	2	1	2	2	10	2	2	2	1	1	1	1	3	1	1	1	3	3	3	5	4	7	4	4	4	5	4	3	4	3	3	2	5	4
976	9/17/2021 16:23:26	Sí	47	2	1	3	1	2	1	2	1	2	1	1	2	2	3	1	4	4	5	4	5	6	2	4	3	1	3	1	4	4	2	4	4	4	4
977	9/17/2021 16:23:37	Sí	21	1	1	2	6	10	2	2	2	4	1	1	4	3	3	2	5	2	3	3	5	5	4	4	5	5	4	5	3	4	2	2	3	2	3
978	9/17/2021 16:25:13	Sí	22	1	1	1	2	5	2	2	2	2	2	1	3	3	1	1	4	5	5	3	5	5	1	3	3	1	1	1	2	1	1	2	2	1	1
979	9/17/2021 16:25:35	Sí	21	2	3	3	2	5	2	1	2	3	1	1	1	3	4	3	3	2	2	3	5	3	2	2	2	2	2	3	3	4	2	2	2	2	4
980	9/17/2021 16:29:35	Sí	27	2	1	3	2	10	1	2	2	4	1	1	3	1	1	2	3	4	5	4	4	5	3	3	4	4	4	4	3	3	3	3	3	3	3
981	9/17/2021 16:39:01	Sí	20	2	1	2	5	10	1	2	2	3	1	1	1	2	1	3	2	6	4	2	5	1	3	6	5	5	5	5	4	2	2	2	2	2	2
982	9/17/2021 16:39:24	Sí	24	2	4	1	1	9	2	2	2	1	1	1	3	3	1	2	4	3	5	4	5	4	7	6	6	6	6	6	3	4	2	5	1	1	1
983	9/17/2021 16:40:13	Sí	20	2	1	2	5	10	2	2	2	1	2	1	4	3	2	1	6	1	3	4	5	5	4	4	4	5	4	4	1	1	1	1	1	1	1
984	9/17/2021 16:43:53	Sí	23	2	1	2	1	8	1	2	2	2	2	1	1	1	2	2	2	4	3	4	5	2	2	1	3	5	5	1	4	5	4	5	4	3	5
985	9/17/2021 16:44:37	Sí	43	1	1	1	1	2	1	2	2	2	1	1	1	3	2	2	4	4	3	3	5	3	5	4	4	4	4	4	3	4	1	4	4	4	2
986	9/17/2021 16:46:08	Sí	20	2	1	3	2	5	1	2	1	2	2	1	2	3	2	3	5	4	4	4	5	1	1	1	1	1	1	3	5	4	1	5	4	2	4
987	9/17/2021 16:50:35	Sí	20	2	1	3	2	8	1	2	2	2	1	1	1	1	2	3	3	4	5	4	5	4	4	4	3	3	3	3	4	4	3	5	5	2	3
988	9/17/2021 16:50:50	Sí	23	2	3	2	2	5	1	1	1	2	2	1	3	4	1	1	3	4	4	3	5	3	1	2	2	2	2	2	4	3	2	2	2	2	2
989	9/17/2021 16:50:51	Sí	28	1	4	1	2	8	2	2	2	1	1	1	2	1	1	2	4	4	5	4	5	2	3	1	1	1	1	2	5	5	3	5	4	2	5
990	9/17/2021 16:54:49	Sí	22	1	1	3	2	10	2	1	2	1	1	1	2	2	4	1	4	5	5	3	3	4	4	3	3	3	4	3	2	2	2	2	2	1	2
991	9/17/2021 16:56:21	Sí	44	1	2	3	1	2	1	2	1	2	1	1	4	2	1	2	4	3	5	4	5	4	4	4	1	1	4	4	5	5	3	5	3	3	5
992	9/17/2021 16:59:10	Sí	21	2	1	3	2	8	1	2	2	1	1	1	1	1	3	2	3	3	3	4	5	2	1	1	2	1	1	1	1	1	1	1	1	1	1
993	9/17/2021 16:59:12	Sí	21	2	1	2	2	8	1	2	2	2	1	2	2	1	2	3	1	3	4	4	5	1	4	2	1	1	3	4	1	3	1	1	1	1	1
994	9/17/2021 17:01:21	Sí	20	2	1	3	2	8	1	2	2	2	1	1	4	1	3	1	1	6	5	4	5	1	2	3	1	1	1	1	5	5	5	5	5	3	5
995	9/17/2021 17:02:21	Sí	24	1	1	3	2	8	2	2	2	2	1	2	2	1	1	3	2	3	3	4	5	2	1	1	1	1	1	1	1	2	2	2	2	2	2
996	9/17/2021 17:02:26	Sí	22	1	3	1	5	10	1	2	2	2	1	2	1	3	2	2	3	4	3	3	5	4	3	4	4	4	4	4	2	2	2	3	3	3	3
997	9/17/2021 17:02:40	Sí	21	2	1	3	1	8	2	2	2	2	2	2	1	1	1	3	2	5	5	3	5	1	1	4	7	1	7	5	3	3	1	1	1	1	1
998	9/17/2021 17:02:53	Sí	21	2	1	2	2	8	1	2	1	1	1	1	1	1	1	3	3	3	5	4	5	5	1	1	1	5	1	1	4	4	1	4	2	1	2
999	9/17/2021 17:03:01	Sí	21	2	1	3	1	8	2	2	2	2	2	2	1	1	1	3	2	5	5	3	5	1	1	4	7	1	7	5	3	3	1	1	1	1	1
1000	9/17/2021 17:04:37	Sí	40	1	2	1	1	1	2	2	2	2	1	1	1	3	1	2	4	3	3	3	5	5	4	4	2	2	2	4	1	2	1	1	1	1	1
1001	9/17/2021 17:05:02	Sí	22	1	3	1	2	5	1	2	2	2	1	1	4	2	2	2	4	3	4	4	5	4	1	1	6	6	3	1	5	5	5	5	5	2	4
1002	9/17/2021 17:09:12	Sí	23	2	1	3	2	5	1	1	2	2	2	1	2	3	2	1	4	4	2	4	5	1	1	1	1	1	1	1	4	5	2	1	1	1	4
1003	9/17/2021 17:10:00	Sí	22	2	1	3	1	5	1	2	2	4	1	1	1	2	2	2	2	4	4	3	5	5	1	1	1	1	1	1	3	4	1	3	1	1	2
1004	9/17/2021 17:10:01	Sí	21	1	1	1	2	8	2	2	2	2	1	1	1	3	2	3	3	4	4	4	5	4	3	3	2	3	3	5	5	5	5	5	5	2	5
1005	9/17/2021 17:16:22	Sí	31	2	3	1	1	9	1	2	2	2	1	1	1	3	2	3	2	3	5	4	5	4	5	4	3	4	4	6	4	3	1	4	2	1	2
1006	9/17/2021 17:21:46	Sí	35	2	3	1	6	1	1	2	2	1	2	1	3	3	2	1	3	4	5	4	5	2	3	3	4	4	4	3	1	1	1	1	1	1	1
1007	9/17/2021 17:25:36	Sí	23	1	1	1	3	1	2	2	2	1	2	1	1	3	1	3	1	4	3	3	5	3	1	1	1	1	1	1	1	1	1	1	1	1	2
1008	9/17/2021 17:27:27	Sí	23	1	3	3	2	5	1	2	2	4	1	1	3	3	2	1	5	4	5	4	5	2	1	2	2	2	2	2	4	4	1	3	2	1	1
1009	9/17/2021 17:28:05	Sí	22	1	1	2	6	1	1	1	2	2	2	1	1	1	1	1	2	4	4	4	5	1	4	1	3	1	1	1	5	5	5	5	1	4	5
1010	9/17/2021 17:29:06	Sí	42	2	2	2	1	2	2	2	2	1	1	1	1	2	1	2	2	3	4	4	5	6	5	7	7	3	3	3	4	4	1	4	3	3	1
1011	9/17/2021 17:36:08	Sí	23	2	1	1	2	5	1	2	2	2	1	1	4	1	2	1	4	4	5	4	5	4	1	1	1	1	1	1	5	4	4	5	4	4	5
1012	9/17/2021 17:37:00	Sí	53	2	4	1	1	1	1	2	2	2	1	1	1	2	1	1	3	3	3	2	5	7	1	1	1	1	1	1	1	1	1	1	1	1	1
1013	9/17/2021 17:44:01	Sí	28	2	1	1	1	5	1	2	2	4	1	1	1	1	3	2	4	4	4	4	5	6	4	3	2	7	2	2	5	5	5	5	5	5	5
1014	9/17/2021 17:46:45	Sí	19	1	3	3	5	2	2	2	2	2	1	1	1	3	3	2	3	3	3	4	5	1	1	3	1	2	2	2	4	5	1	1	1	1	2
1015	9/17/2021 17:58:30	Sí	45	1	2	2	1	2	1	2	1	2	1	1	1	2	2	3	4	3	3	4	5	2	1	3	2	3	2	2	3	3	1	4	2	4	3
1016	9/17/2021 18:00:59	Sí	25	2	1	3	1	8	1	2	2	1	1	1	2	2	4	2	1	4	5	4	5	6	2	2	1	1	2	3	3	2	3	3	3	2	3
1017	9/17/2021 18:08:51	Sí	45	2	5	1	2	9	2	2	1	1	1	1	2	3	2	2	4	3	4	4	5	5	5	5	5	5	4	4	4	4	2	3	2	2	2
1018	9/17/2021 18:12:17	Sí	59	2	2	1	1	5	1	2	1	2	1	1	2	3	2	2	3	4	5	4	5	3	3	4	3	4	4	3	4	1	1	4	1	1	1
1019	9/17/2021 18:13:55	Sí	24	2	3	3	2	2	2	2	2	2	1	1	1	1	2	3	4	3	4	4	5	1	2	2	2	2	2	2	4	4	1	5	2	1	1
1020	9/17/2021 18:20:03	Sí	27	2	1	3	1	9	1	2	2	2	1	1	1	3	3	2	4	3	5	4	5	2	2	1	1	1	1	1	3	1	1	4	4	2	1
1021	9/17/2021 18:21:07	Sí	46	2	2	1	1	2	1	2	1	2	2	1	1	3	1	1	2	3	4	3	5	5	1	1	1	4	1	1	2	1	1	2	2	2	2
1022	9/17/2021 18:22:51	Sí	20	2	1	3	1	9	2	2	2	2	2	1	1	1	2	2	1	5	5	3	5	1	3	4	4	1	4	4	3	1	1	1	1	1	1
1023	9/17/2021 18:27:49	Sí	39	2	1	1	2	1	2	2	2	3	1	1	1	3	2	1	1	3	4	3	5	1	4	1	1	1	1	1	4	4	1	4	1	1	1
1024	9/17/2021 18:38:51	Sí	28	2	1	3	5	10	2	1	2	2	1	1	1	5	2	1	5	5	5	2	2	6	6	6	6	6	6	5	4	4	5	4	4	4	5
1025	9/17/2021 18:40:55	Sí	31	1	1	1	1	9	1	2	2	1	1	1	2	3	2	2	3	3	3	4	5	5	1	1	1	1	1	1	1	3	1	3	1	1	1
1026	9/17/2021 18:48:11	Sí	44	2	1	1	1	2	1	2	2	2	2	1	2	3	3	2	3	3	3	3	5	3	4	5	5	3	4	4	3	2	1	3	1	1	1
1027	9/17/2021 18:50:24	Sí	27	1	1	1	2	7	2	2	2	1	1	1	1	1	2	2	5	3	5	4	5	6	5	6	6	6	6	4	1	1	1	1	1	1	1
1028	9/17/2021 18:53:19	Sí	21	2	3	3	2	10	1	2	2	4	1	1	1	2	2	3	2	3	4	3	4	3	5	5	4	5	5	5	3	5	2	1	4	3	3
1029	9/17/2021 18:57:59	Sí	35	2	1	1	1	9	1	2	1	4	1	1	2	3	1	2	4	5	5	4	5	3	2	4	3	4	3	5	3	3	1	4	4	1	1
1030	9/17/2021 19:03:35	Sí	40	2	2	4	3	2	1	2	2	2	1	1	2	2	4	1	2	3	3	4	5	4	4	3	3	3	3	4	4	4	3	5	4	2	3
1031	9/17/2021 19:11:16	Sí	27	2	1	1	2	9	1	2	1	1	1	1	1	3	2	2	2	2	3	3	5	6	4	6	6	6	6	6	2	1	1	1	1	1	1
1032	9/17/2021 19:13:09	Sí	28	2	2	1	1	9	1	2	2	2	1	1	1	3	3	2	3	3	4	4	5	1	1	1	1	1	1	1	1	1	1	1	1	1	1
1033	9/17/2021 19:18:03	Sí	30	2	2	1	1	9	2	2	2	4	1	1	1	3	3	2	3	3	2	4	5	3	4	3	3	3	3	3	4	4	2	4	4	2	2
1034	9/17/2021 19:24:09	Sí	23	2	1	2	1	2	2	2	2	4	1	1	4	2	3	3	3	4	4	4	5	2	4	4	4	2	3	4	4	4	2	3	3	1	1
1035	9/17/2021 19:30:23	Sí	39	2	1	1	1	9	1	2	2	2	2	1	1	5	1	3	2	3	5	4	5	2	3	1	7	7	1	2	1	1	1	1	1	1	1
1036	9/17/2021 19:32:37	Sí	30	2	1	1	1	1	1	2	2	2	1	1	1	1	2	3	3	4	5	4	5	5	1	2	4	5	4	4	5	3	2	4	4	2	4
1037	9/17/2021 19:32:53	Sí	26	2	3	2	2	5	1	2	2	2	2	1	2	1	1	3	2	2	5	4	5	7	1	1	1	1	1	1	5	5	5	5	5	1	5
1038	9/17/2021 19:57:07	Sí	20	2	1	1	2	9	2	2	2	2	1	2	1	3	3	2	2	3	3	4	5	5	2	3	5	4	4	5	1	1	1	1	1	1	1
1039	9/17/2021 20:05:40	Sí	24	2	1	3	1	5	1	2	2	1	1	1	2	3	1	3	3	4	3	3	5	3	3	3	3	3	3	3	4	4	2	4	2	2	2
1040	9/17/2021 20:14:10	Sí	49	2	2	1	1	7	2	2	2	1	1	1	1	2	2	3	3	3	3	3	5	5	4	6	7	7	7	5	2	3	2	2	2	2	2
1041	9/17/2021 20:16:13	Sí	39	2	1	1	1	8	1	2	2	2	2	2	1	3	2	2	2	2	2	4	2	6	4	4	4	3	4	6	1	1	1	1	2	1	1
1042	9/17/2021 20:32:43	Sí	21	2	1	3	3	8	2	2	2	2	1	1	1	2	4	1	4	3	5	3	5	1	1	1	1	2	1	2	4	2	1	5	1	1	2
1043	9/17/2021 20:48:04	Sí	24	2	1	1	1	9	1	2	1	4	1	1	1	4	2	2	3	4	5	3	5	2	4	4	2	2	2	2	1	1	1	4	1	1	1
1044	9/17/2021 20:48:50	Sí	51	2	1	2	1	1	1	2	2	4	1	1	4	3	3	2	3	3	2	2	2	5	7	7	7	7	7	6	2	2	1	2	2	2	1
1045	9/17/2021 21:04:46	Sí	31	2	4	1	3	2	1	2	2	2	1	1	1	3	3	2	2	2	3	2	5	1	1	1	1	1	1	1	2	1	1	1	1	1	1
1046	9/17/2021 21:16:43	Sí	69	2	4	1	1	1	1	1	1	2	1	1	3	3	2	1	2	6	4	4	5	7	7	6	2	7	1	1	1	5	1	5	1	1	1
1047	9/17/2021 21:19:57	Sí	22	2	1	1	2	5	1	1	2	2	1	1	1	3	1	3	5	4	5	4	5	5	3	4	7	6	4	1	5	4	5	5	5	1	4
1048	9/17/2021 21:21:56	Sí	36	2	4	1	2	2	1	2	2	2	2	1	1	2	1	2	4	3	3	4	5	3	1	2	3	1	1	1	3	3	2	5	4	1	3
1049	9/17/2021 21:25:54	Sí	29	2	3	1	1	2	2	2	2	1	1	1	1	3	3	2	6	3	3	1	2	5	4	7	7	7	4	2	1	1	1	1	1	1	1
1050	9/17/2021 21:35:51	Sí	28	2	1	1	1	9	2	2	2	2	1	1	1	3	2	1	2	2	5	4	5	1	1	2	2	2	2	2	4	3	2	3	2	2	2
1051	9/17/2021 21:40:22	Sí	47	2	2	1	2	1	1	2	2	1	1	1	1	3	1	2	2	2	2	2	2	6	4	6	5	5	6	3	2	2	2	2	2	2	2
1052	9/17/2021 21:51:01	Sí	44	1	2	2	1	2	2	2	2	1	1	1	1	4	1	2	2	3	2	2	1	6	6	7	7	7	7	7	1	1	1	1	1	1	1
1053	9/17/2021 22:06:32	Sí	51	2	4	1	1	2	2	2	2	4	1	1	2	3	3	2	3	5	5	4	5	1	1	1	1	1	1	1	4	1	1	5	1	1	1
1054	9/17/2021 22:13:21	Sí	40	2	1	4	2	2	2	2	2	2	1	1	1	1	1	2	2	3	4	3	4	5	3	6	6	7	3	7	4	3	1	3	3	2	2
1055	9/17/2021 22:45:50	Sí	24	1	1	1	2	5	2	2	2	2	1	1	1	3	2	2	3	2	2	3	5	2	1	2	1	2	1	2	3	3	1	2	3	1	1
1056	9/17/2021 22:59:57	Sí	39	2	3	1	1	3	2	2	2	2	2	1	1	2	2	3	3	3	3	4	5	1	1	1	1	1	1	1	1	4	2	3	3	3	4
1057	9/17/2021 23:06:56	Sí	44	2	1	3	1	2	2	2	2	1	2	1	1	1	2	3	2	2	2	4	5	4	4	4	4	4	4	4	1	1	1	4	1	1	1
1058	9/17/2021 23:14:13	Sí	41	2	2	1	1	2	1	2	2	2	1	1	1	2	4	1	2	4	2	4	5	3	1	4	4	3	4	3	5	5	3	5	4	5	5
1059	9/17/2021 23:28:02	Sí	34	1	2	1	1	9	1	2	2	4	1	1	1	3	2	1	3	3	3	3	5	7	3	4	3	3	3	3	2	1	1	2	2	2	2
1060	9/18/2021 0:08:46	Sí	24	1	1	3	1	9	2	2	2	1	1	1	1	2	2	2	4	4	4	4	5	3	4	4	4	4	4	4	1	1	1	1	1	1	1
1061	9/18/2021 0:11:36	Sí	21	1	1	3	2	8	2	2	2	4	2	1	1	2	3	1	3	5	5	3	5	5	2	1	1	2	1	1	3	3	1	3	4	1	1
1062	9/18/2021 2:06:01	Sí	25	2	1	3	2	10	2	2	2	3	1	1	1	1	3	1	2	3	3	4	5	1	3	1	1	1	1	1	4	4	1	4	1	1	1
1063	9/18/2021 5:08:51	Sí	20	1	1	1	2	5	1	2	2	2	1	1	1	1	1	3	3	4	5	4	5	3	3	3	2	3	3	3	5	2	1	3	3	1	1
1064	9/18/2021 5:32:30	Sí	27	2	1	1	1	5	1	2	2	3	1	1	4	4	2	1	4	3	5	3	5	5	1	3	5	5	5	1	4	4	1	4	1	1	1
1065	9/18/2021 6:45:50	Sí	28	2	1	2	1	2	1	2	2	2	1	1	2	3	3	2	4	5	4	3	5	2	4	2	3	2	2	4	5	4	4	4	4	2	3
1066	9/18/2021 6:51:20	Sí	22	2	1	1	1	5	1	2	2	4	1	1	2	2	1	1	2	4	3	4	5	4	3	4	6	4	4	5	3	3	1	2	4	2	2
1067	9/18/2021 7:10:00	Sí	47	2	3	1	1	1	1	2	1	2	2	1	1	3	1	2	3	5	3	4	5	4	6	5	5	5	5	5	3	1	1	3	1	1	1
1068	9/18/2021 7:11:38	Sí	30	1	2	1	1	9	2	2	1	2	1	1	1	2	1	3	3	4	5	3	5	1	2	1	1	1	1	1	1	2	1	1	1	2	1
1069	9/18/2021 8:10:44	Sí	39	1	2	1	1	2	1	2	2	2	1	1	1	3	1	2	5	3	5	4	5	1	1	2	2	1	1	2	4	3	1	3	3	1	1
1070	9/18/2021 8:57:54	Sí	23	1	1	1	2	5	1	1	1	2	1	1	4	3	2	3	2	4	5	4	5	2	1	4	6	6	6	1	5	5	5	5	5	5	5
1071	9/18/2021 9:23:33	Sí	32	1	1	1	3	3	1	2	2	2	2	1	2	1	1	2	4	3	2	4	5	6	3	5	4	5	4	3	4	1	1	1	1	3	4
1072	9/18/2021 9:25:52	Sí	42	1	2	1	2	2	2	2	2	1	1	1	1	3	1	2	3	3	2	4	5	3	3	3	6	6	6	3	4	4	3	4	4	1	2
1073	9/18/2021 9:43:11	Sí	23	1	3	1	2	5	1	2	2	2	1	1	2	1	1	3	3	3	3	4	5	1	1	1	1	1	1	1	4	4	1	5	2	2	2
1074	9/18/2021 9:44:14	Sí	53	2	2	1	1	3	1	2	2	2	2	2	1	3	1	1	2	3	5	3	5	5	1	5	2	5	5	2	2	1	1	2	2	2	2
1075	9/18/2021 9:48:11	Sí	37	1	4	1	1	2	1	2	2	1	1	1	1	2	2	2	3	3	4	3	5	3	2	2	1	2	2	2	3	3	3	5	3	3	4
1076	9/18/2021 10:00:30	Sí	35	2	3	2	3	3	1	2	2	2	2	2	3	2	1	3	4	5	4	3	5	2	1	3	3	3	3	3	2	2	1	1	1	2	1
1077	9/18/2021 10:00:32	Sí	38	1	2	1	6	11	1	1	2	2	2	2	2	1	4	1	4	4	2	2	4	3	3	3	3	3	2	6	3	3	2	3	3	3	3
1078	9/18/2021 10:20:03	Sí	47	2	5	3	2	5	2	1	1	2	1	1	4	5	4	3	4	5	5	4	4	3	1	6	6	4	5	7	5	5	5	5	5	3	5
1079	9/18/2021 10:22:20	Sí	35	2	1	1	4	11	1	2	2	1	1	1	4	3	1	3	3	5	5	4	5	4	3	4	4	4	4	5	1	1	1	1	1	1	1
1081	9/18/2021 10:29:20	Sí	20	1	1	2	2	11	1	1	2	2	2	1	1	3	2	1	3	4	4	4	5	6	4	5	5	5	5	4	2	1	1	1	3	1	1
1082	9/18/2021 10:32:34	Sí	65	2	2	4	2	11	1	2	2	2	1	1	1	3	1	1	2	3	3	3	5	6	6	6	4	4	4	4	3	3	1	1	1	1	1
1083	9/18/2021 10:39:16	Sí	24	2	1	1	2	11	1	2	2	2	2	2	2	3	1	3	3	3	3	4	5	4	1	3	3	3	4	3	2	3	1	2	2	1	1
1084	9/18/2021 10:45:30	Sí	25	2	1	1	1	9	2	2	2	1	1	1	1	3	3	1	3	1	2	3	5	2	2	2	2	2	2	2	2	2	1	4	1	1	1
1085	9/18/2021 10:50:22	Sí	22	2	1	1	2	11	2	2	2	1	2	1	2	3	1	2	3	3	2	3	5	4	3	4	3	3	4	3	3	3	2	2	2	2	2
1086	9/18/2021 10:54:19	Sí	21	2	3	1	2	11	2	2	2	2	1	2	1	3	2	2	2	4	3	4	5	5	4	4	3	4	3	4	3	3	1	4	1	1	3
1087	9/18/2021 10:55:19	Sí	22	2	1	3	2	11	2	2	2	1	1	1	2	1	1	1	3	3	4	3	4	4	4	5	5	3	4	3	4	4	1	4	1	1	1
1088	9/18/2021 11:02:35	Sí	44	2	1	1	1	3	1	1	1	2	2	1	4	3	2	3	6	6	5	4	5	1	1	1	1	1	1	1	1	1	1	4	1	4	5
1089	9/18/2021 11:02:57	Sí	22	2	1	1	2	5	1	2	2	2	2	1	3	3	2	1	2	1	4	4	5	5	2	3	3	4	3	2	4	3	3	3	3	3	4
1090	9/18/2021 11:22:23	Sí	35	2	2	1	1	11	2	2	2	2	2	1	1	3	1	2	4	2	2	3	5	4	2	5	4	6	2	1	1	1	1	1	1	1	1
1091	9/18/2021 11:32:42	Sí	44	2	1	1	1	11	1	2	2	1	1	1	1	3	2	3	2	4	5	4	5	1	1	1	1	1	1	1	4	3	1	3	1	1	1
1092	9/18/2021 11:33:38	Sí	24	2	1	3	2	11	2	2	2	2	2	1	4	4	1	3	2	3	4	4	5	1	1	1	1	1	1	1	3	4	1	3	1	1	1
1093	9/18/2021 11:38:01	Sí	37	1	3	1	3	11	1	2	2	2	1	2	1	3	3	3	3	4	4	2	5	3	4	3	3	3	4	4	4	4	3	4	3	1	3
1094	9/18/2021 11:40:03	Sí	24	2	1	3	2	11	2	2	2	2	2	1	1	2	3	2	3	3	3	4	5	5	4	6	4	3	3	5	2	2	1	4	2	2	2
1095	9/18/2021 11:54:59	Sí	47	2	2	1	1	10	1	2	2	1	1	1	1	2	2	1	2	4	4	4	4	3	3	5	5	5	5	5	3	1	1	1	1	1	1
1096	9/18/2021 11:58:31	Sí	22	2	1	1	2	11	1	2	2	2	2	1	1	3	4	1	2	3	2	2	5	4	4	4	4	4	4	4	2	2	2	2	2	2	2
1097	9/18/2021 12:19:23	Sí	27	1	1	3	2	11	2	2	2	2	1	1	1	2	1	3	4	2	2	4	5	1	1	1	1	1	1	1	1	1	1	1	1	1	1
1098	9/18/2021 12:30:53	Sí	18	2	1	3	5	11	2	2	2	3	2	2	2	1	1	1	3	4	4	2	3	4	4	3	6	4	6	4	2	1	1	1	1	3	2
1099	9/18/2021 12:47:33	Sí	43	1	2	1	1	11	2	2	2	2	2	1	1	3	1	2	2	3	4	4	5	4	2	6	4	2	2	2	2	2	2	2	2	2	2
1100	9/18/2021 12:51:16	Sí	26	2	1	2	1	3	1	2	2	2	1	1	1	4	2	2	3	3	3	4	5	3	3	5	2	2	2	2	3	3	1	2	2	2	2
1101	9/18/2021 12:51:54	Sí	29	2	1	3	2	11	1	2	2	2	1	2	1	3	1	2	2	2	2	3	5	1	4	4	2	2	3	2	1	3	2	1	2	1	1
1102	9/18/2021 13:34:05	Sí	23	1	1	3	2	11	2	2	2	4	2	1	2	3	2	2	2	3	4	2	4	4	4	5	4	4	4	4	3	5	3	3	4	3	4
1103	9/18/2021 13:49:52	Sí	29	1	1	1	1	11	2	2	2	2	1	1	2	3	1	2	4	3	3	2	5	5	4	4	4	4	5	4	2	3	1	3	2	1	2
1104	9/18/2021 14:02:01	Sí	21	2	3	3	2	5	1	2	1	2	1	1	1	2	2	1	3	3	5	4	5	5	1	4	4	4	4	4	4	1	1	1	1	1	1
1105	9/18/2021 14:12:11	Sí	18	2	1	2	5	10	1	2	2	2	1	1	1	1	2	3	3	4	4	4	4	4	1	2	2	3	2	2	1	1	1	1	1	3	1
1106	9/18/2021 14:37:19	Sí	27	1	1	1	1	11	2	2	2	2	2	1	2	3	2	3	3	3	4	3	5	1	1	1	1	1	1	1	3	4	2	3	3	2	3
1107	9/18/2021 14:41:27	Sí	33	1	1	3	1	3	1	2	2	2	2	1	1	2	3	2	4	6	5	4	5	2	1	3	2	1	2	5	4	4	1	4	1	1	1
1108	9/18/2021 14:55:47	Sí	25	2	1	1	2	8	2	2	2	3	1	2	1	2	4	3	4	4	4	4	5	4	3	5	6	4	6	4	3	4	3	4	3	4	1
1109	9/18/2021 15:33:56	Sí	25	1	1	1	1	9	1	2	1	2	1	1	1	5	3	1	6	5	5	4	5	7	1	4	7	1	1	1	2	1	1	5	2	1	2
1110	9/18/2021 15:43:58	Sí	25	2	1	1	2	11	2	2	2	1	1	1	1	3	1	1	3	3	4	2	5	1	1	2	1	1	1	1	3	3	1	1	4	1	1
1111	9/18/2021 15:46:49	Sí	22	2	3	1	2	11	2	2	2	1	1	2	1	2	1	1	1	4	3	4	5	4	3	3	3	3	3	3	1	1	1	1	1	1	1
1112	9/18/2021 15:49:28	Sí	42	2	3	1	1	11	1	2	2	1	1	1	1	3	1	1	3	4	5	4	5	6	1	4	4	6	4	3	1	1	1	5	1	1	1
1113	9/18/2021 16:03:10	Sí	37	1	2	1	5	9	1	2	1	2	1	1	1	4	1	1	5	5	5	4	5	5	1	1	1	1	1	1	5	1	1	4	2	1	3
1114	9/18/2021 16:07:15	Sí	35	2	1	1	2	11	2	2	2	2	2	1	1	3	1	3	5	4	4	4	5	4	3	3	4	4	4	4	2	1	2	2	1	1	1
1115	9/18/2021 16:14:41	Sí	36	2	2	1	3	9	1	2	2	2	1	1	1	3	1	3	2	3	3	4	5	4	4	4	4	4	4	4	4	4	3	4	3	3	3
1116	9/18/2021 16:25:21	Sí	62	2	4	1	1	11	1	2	2	2	2	2	1	3	3	2	1	1	1	1	1	7	7	7	7	7	7	7	1	1	1	1	1	1	1
1117	9/18/2021 17:13:15	Sí	25	2	1	1	1	1	2	2	2	2	2	1	1	3	1	3	2	3	4	1	5	1	1	1	1	1	1	1	1	1	1	1	1	1	1
1118	9/18/2021 17:15:04	Sí	25	1	1	3	2	1	1	2	1	1	1	2	2	3	3	1	3	4	4	3	5	3	2	2	4	5	5	4	2	3	2	2	2	2	2
1119	9/18/2021 17:16:47	Sí	55	2	2	1	1	7	2	2	2	2	1	1	1	2	3	3	3	3	3	2	5	5	5	4	4	4	4	3	1	1	1	2	2	2	2
1120	9/18/2021 17:42:47	Sí	34	2	2	1	1	2	2	2	2	1	1	1	4	1	1	2	3	3	3	4	5	2	1	4	3	4	2	4	5	4	3	5	3	2	4
1121	9/18/2021 17:45:57	Sí	54	2	2	1	1	1	2	2	2	1	1	2	1	3	2	2	3	3	4	2	5	4	4	4	5	4	5	5	4	4	2	2	1	1	1
1122	9/18/2021 18:09:56	Sí	36	2	1	1	1	11	2	2	2	1	1	1	1	3	2	3	3	2	2	1	5	1	1	2	2	1	2	1	2	2	1	1	1	1	1
1123	9/18/2021 18:10:24	Sí	22	2	1	3	2	5	1	1	2	2	1	1	4	3	2	1	5	4	4	4	5	6	5	5	5	6	5	5	5	5	4	3	5	5	5
1124	9/18/2021 18:16:41	Sí	20	1	1	3	5	11	1	2	2	2	2	2	1	1	1	1	3	3	4	4	5	4	4	4	2	4	4	4	4	1	1	4	1	1	4
1125	9/18/2021 18:36:15	Sí	22	2	1	2	2	1	2	2	2	3	1	1	1	3	1	2	3	3	3	3	5	6	3	4	3	4	4	4	3	2	2	2	2	2	2
1126	9/18/2021 18:46:45	Sí	28	2	2	3	1	9	1	1	2	4	1	1	3	3	1	2	5	4	5	4	5	5	4	4	6	7	5	4	4	4	1	5	3	3	2
1127	9/18/2021 18:48:41	Sí	27	2	1	3	2	9	2	2	2	3	1	1	1	1	3	2	2	4	4	4	5	7	1	1	2	1	2	4	4	4	3	4	3	2	4
1128	9/18/2021 18:56:52	Sí	57	2	1	4	1	9	2	2	2	2	1	1	1	2	3	1	2	3	3	3	5	6	4	5	4	3	3	4	2	2	2	2	2	2	2
1129	9/18/2021 19:06:19	Sí	58	2	2	1	1	2	2	2	1	2	2	1	2	2	1	3	3	4	4	2	5	2	2	2	2	2	2	2	2	2	1	1	1	1	1
1130	9/18/2021 19:10:06	Sí	25	2	1	3	2	3	1	2	2	2	1	2	3	2	2	1	3	5	4	2	5	5	3	3	3	2	3	4	2	2	2	2	2	1	2
1131	9/18/2021 19:33:19	Sí	34	1	1	1	1	11	2	2	2	2	2	1	1	3	2	2	3	2	4	4	5	6	2	3	6	2	1	1	2	1	1	1	1	1	1
1132	9/18/2021 19:39:36	Sí	35	2	1	1	2	1	2	2	2	3	1	1	1	3	1	2	4	3	3	4	5	4	3	6	4	6	3	4	4	4	2	2	1	1	1
1133	9/18/2021 19:52:14	Sí	39	2	4	1	1	9	1	2	2	1	1	1	1	3	2	3	2	3	2	3	5	3	3	3	3	3	3	3	1	1	1	1	1	1	1
1134	9/18/2021 20:54:02	Sí	34	2	3	2	3	11	2	2	2	2	1	2	1	3	1	3	2	3	2	2	4	4	4	4	4	4	4	4	2	2	1	2	1	1	1
1135	9/18/2021 20:55:15	Sí	22	2	1	2	2	11	2	1	2	3	1	2	1	4	4	3	2	3	2	2	5	2	1	3	2	3	2	3	3	3	1	2	1	1	1
1136	9/18/2021 21:17:24	Sí	27	2	1	1	1	11	2	2	2	2	1	1	1	2	4	3	3	2	2	3	5	4	2	2	2	2	2	1	2	1	1	1	3	1	2
1137	9/18/2021 22:27:45	Sí	26	2	1	2	2	1	2	2	2	2	1	1	1	3	3	3	1	5	5	4	4	4	4	5	5	5	4	4	3	2	1	3	2	1	1
1138	9/18/2021 22:54:13	Sí	65	2	4	4	1	1	2	2	1	2	2	1	1	2	1	2	3	4	4	3	5	6	5	1	5	6	2	5	4	2	1	3	2	1	4
1139	9/18/2021 23:29:06	Sí	35	1	3	3	1	11	2	2	2	2	2	1	1	2	2	1	1	2	2	4	4	5	5	4	4	4	3	4	1	1	1	1	2	1	1
1140	9/19/2021 0:09:50	Sí	53	1	2	2	1	1	1	2	1	1	1	1	1	3	1	3	1	3	3	2	5	5	4	3	4	5	5	3	2	3	1	1	1	1	1
1141	9/19/2021 0:47:32	Sí	29	1	1	3	2	1	1	2	2	1	1	1	1	2	3	1	4	3	3	4	5	4	3	4	4	4	4	3	2	3	2	2	3	2	2
1142	9/19/2021 2:09:02	Sí	45	2	4	3	1	2	2	2	2	2	1	1	1	2	2	3	4	4	3	3	5	4	1	1	1	3	3	1	3	1	1	3	1	1	2
1143	9/19/2021 2:13:53	Sí	27	2	1	3	1	9	2	2	2	1	1	1	1	2	3	2	3	6	5	4	5	4	1	1	1	1	1	1	1	1	1	1	1	1	1
1144	9/19/2021 2:40:18	Sí	50	1	2	1	1	7	2	2	2	2	2	1	2	2	2	3	3	3	4	3	5	1	2	2	1	1	1	1	2	3	1	2	1	1	1
1145	9/19/2021 8:21:48	Sí	25	2	1	2	1	1	1	2	2	1	1	1	2	3	3	2	3	3	4	4	4	3	3	3	4	3	3	3	5	5	3	4	5	1	3
1146	9/19/2021 8:57:44	Sí	34	2	2	1	1	2	1	2	2	2	1	1	1	2	3	3	2	2	4	4	5	4	4	4	4	4	4	4	3	3	1	2	2	1	1
1147	9/19/2021 9:24:23	Sí	40	2	1	3	6	11	1	2	2	2	1	2	1	1	1	2	6	6	5	4	5	4	5	7	7	7	7	7	5	5	5	5	5	5	5
1148	9/19/2021 9:26:37	Sí	27	1	1	1	2	1	1	2	2	1	1	1	2	3	2	1	3	2	3	4	5	1	1	1	1	1	1	1	2	2	2	4	1	1	1
1149	9/19/2021 9:37:06	No
1150	9/19/2021 9:40:36	Sí	57	1	5	2	5	1	2	2	1	2	2	1	1	2	1	2	2	4	4	3	4	4	3	5	2	4	2	4	2	3	2	1	2	2	2
1151	9/19/2021 9:47:10	Sí	28	2	1	1	1	11	1	2	1	1	1	1	2	2	4	1	5	5	3	3	3	5	6	6	6	6	6	5	4	5	3	3	3	4	4
1152	9/19/2021 9:57:10	Sí	37	2	2	1	3	9	1	1	2	2	2	1	1	2	3	2	2	2	3	3	4	5	7	6	5	4	4	5	3	3	3	3	2	3	3
1153	9/19/2021 10:46:56	Sí	36	1	2	3	1	2	2	2	2	4	1	1	2	1	1	2	4	4	5	4	5	5	4	4	4	4	4	4	5	4	4	5	4	3	3
1154	9/19/2021 11:40:31	Sí	41	2	3	1	1	9	2	2	1	1	1	1	1	3	1	2	3	4	4	3	5	5	4	7	7	7	7	7	3	5	2	3	3	3	3
1155	9/19/2021 12:17:50	Sí	30	2	1	1	1	11	2	2	2	2	2	1	1	4	2	3	3	3	3	3	3	3	2	3	4	3	3	3	4	5	3	3	4	4	3
1156	9/19/2021 12:47:42	Sí	52	2	1	1	1	12	1	2	1	2	1	1	1	3	3	3	3	3	4	4	5	3	2	2	3	3	3	4	4	4	3	3	3	1	2
1157	9/19/2021 12:48:20	Sí	65	1	2	2	1	12	2	2	2	2	2	1	1	1	1	2	3	4	5	4	5	3	6	5	5	3	4	3	3	3	2	4	5	1	4
1158	9/19/2021 12:56:57	Sí	54	2	3	1	1	12	1	2	1	1	1	1	2	3	1	3	2	3	5	4	5	1	1	3	1	1	1	1	1	1	1	1	1	1	1
1159	9/19/2021 12:57:45	Sí	42	2	2	1	2	12	2	2	2	1	1	1	1	2	3	2	4	4	5	3	5	2	3	5	2	2	2	2	4	2	1	4	1	1	1
1160	9/19/2021 12:58:20	Sí	69	1	1	1	1	12	2	2	2	4	2	1	1	3	3	2	2	3	3	3	5	1	1	7	4	4	4	4	3	3	3	3	3	3	3
1161	9/19/2021 13:02:01	Sí	61	2	3	4	1	12	2	2	1	1	1	1	1	2	1	1	2	3	3	2	5	2	2	2	2	2	2	2	3	2	1	2	1	1	1
1162	9/19/2021 13:03:42	Sí	22	1	3	3	2	12	2	2	2	4	2	1	1	3	1	3	2	4	3	4	5	1	4	1	1	1	1	1	3	1	1	4	1	1	1
1163	9/19/2021 13:03:49	Sí	41	2	1	1	1	12	1	2	1	3	1	1	4	2	3	2	2	3	5	4	5	1	2	2	2	2	1	3	5	3	1	4	1	1	4
1164	9/19/2021 13:06:21	Sí	20	2	1	1	5	12	1	2	2	2	2	1	3	1	3	3	3	4	5	4	5	4	3	4	4	4	4	3	5	3	2	4	3	1	3
1165	9/19/2021 13:08:25	Sí	59	2	2	1	1	12	2	2	2	2	1	1	1	1	1	3	3	3	4	3	5	1	3	1	1	1	1	4	4	4	2	4	4	2	2
1166	9/19/2021 13:11:13	Sí	60	2	1	1	1	12	1	2	2	2	1	1	3	3	3	2	4	3	5	3	5	7	2	6	4	5	6	6	5	2	2	5	2	1	1
1167	9/19/2021 13:12:01	Sí	52	2	2	1	1	12	2	2	2	1	1	1	1	1	2	1	1	3	4	4	5	1	4	1	1	1	1	1	1	1	1	1	1	1	1
1168	9/19/2021 13:13:10	Sí	45	1	1	1	1	12	1	2	2	1	1	1	1	1	1	2	3	4	5	3	5	1	1	4	4	1	3	4	4	4	1	5	4	2	2
1169	9/19/2021 13:13:43	Sí	57	1	2	1	1	12	1	2	1	2	2	2	2	3	3	2	1	4	3	3	5	4	2	3	3	3	4	3	4	4	5	5	4	4	4
1170	9/19/2021 13:14:26	Sí	62	1	1	1	1	12	2	2	2	2	2	1	1	2	3	3	3	3	4	4	5	7	4	3	2	2	2	3	4	3	1	1	2	1	1
1171	9/19/2021 13:18:42	Sí	63	2	1	4	1	12	1	2	2	2	1	1	2	2	3	2	2	2	2	3	3	2	4	5	5	4	4	5	2	2	2	2	3	2	2
1172	9/19/2021 13:21:48	Sí	60	2	1	1	1	12	2	2	2	2	2	1	2	2	4	2	2	4	4	4	1	5	7	7	7	6	7	6	5	5	2	5	3	2	4
1173	9/19/2021 13:22:24	Sí	51	2	4	1	1	12	2	2	2	1	2	1	2	2	3	1	3	4	4	2	5	4	4	6	6	4	6	1	2	1	2	2	1	1	1
1174	9/19/2021 13:23:15	Sí	26	2	1	3	5	12	1	2	2	4	1	1	2	1	2	2	3	3	4	3	3	4	4	4	4	4	3	5	3	3	3	3	2	2	3
1175	9/19/2021 13:24:35	Sí	42	2	3	1	1	12	1	2	1	4	2	1	4	2	3	2	4	3	4	2	5	1	1	1	1	1	1	7	2	1	1	3	3	1	1
1176	9/19/2021 13:26:39	Sí	58	2	1	4	1	12	2	2	2	3	1	1	4	2	1	1	2	4	5	4	5	2	1	1	1	1	1	3	5	5	3	5	3	2	4
1177	9/19/2021 13:35:35	Sí	74	2	4	1	1	12	2	2	1	1	1	1	1	2	1	2	2	4	5	4	5	2	3	2	3	2	3	4	4	4	3	4	4	3	3
1178	9/19/2021 13:36:18	Sí	46	2	2	1	1	12	1	2	1	1	1	1	1	2	3	3	2	5	5	4	5	4	4	4	4	4	4	4	5	1	1	1	1	1	1
1179	9/19/2021 13:37:59	Sí	51	1	2	3	1	12	2	2	2	2	1	1	1	1	3	2	3	2	2	3	5	3	4	4	4	3	3	4	2	5	1	2	3	1	1
1180	9/19/2021 13:46:40	Sí	40	1	3	1	5	12	2	1	2	3	1	1	1	3	2	2	4	3	5	4	5	7	7	6	7	6	7	7	5	5	5	5	5	5	5
1181	9/19/2021 13:50:33	Sí	18	2	1	3	3	9	1	2	2	4	1	1	1	2	1	3	2	3	4	4	5	5	4	3	5	5	4	4	4	2	2	4	2	2	4
1182	9/19/2021 13:53:06	Sí	38	2	2	1	1	12	2	2	2	1	2	1	2	3	3	3	3	4	5	3	5	6	4	4	6	4	4	4	3	3	1	2	2	1	1
1183	9/19/2021 13:54:45	Sí	75	2	2	4	1	12	1	2	1	2	1	1	3	2	1	2	3	5	5	2	5	7	6	4	1	6	7	6	3	2	1	2	1	1	1
1184	9/19/2021 13:54:55	Sí	57	2	2	4	1	12	1	2	1	2	1	1	1	1	1	2	4	4	5	4	5	5	4	1	1	1	1	4	5	4	1	4	1	1	1
1185	9/19/2021 14:00:22	Sí	31	2	3	1	1	12	1	2	2	1	1	1	4	3	3	2	2	5	4	4	5	6	3	4	4	5	5	5	4	4	1	2	2	1	4
1186	9/19/2021 14:00:45	Sí	46	1	1	1	1	12	1	2	2	4	1	1	1	4	3	3	3	4	4	4	5	5	7	2	6	6	5	5	2	2	1	2	2	1	2
1187	9/19/2021 14:02:36	Sí	22	2	2	3	2	5	1	2	2	1	1	1	1	2	1	1	3	4	5	4	5	1	1	1	1	1	1	1	4	4	2	4	2	2	2
1188	9/19/2021 14:05:45	Sí	48	1	2	1	1	12	1	2	1	2	2	1	1	2	4	2	3	3	3	3	4	5	7	7	7	7	7	7	3	3	1	1	1	1	1
1189	9/19/2021 14:13:08	Sí	21	1	1	3	2	5	1	2	2	1	1	1	1	2	1	3	4	4	5	4	5	3	3	3	3	3	3	3	5	5	4	5	5	3	5
1190	9/19/2021 14:13:58	Sí	53	2	1	1	1	12	1	2	1	2	1	1	1	2	3	2	1	5	5	3	5	3	2	6	5	6	6	2	2	4	1	4	2	2	2
1191	9/19/2021 14:28:02	Sí	44	2	2	1	1	12	1	2	2	4	1	1	1	3	3	3	3	4	3	4	5	7	4	4	4	7	4	4	5	5	1	4	2	1	2
1192	9/19/2021 14:31:09	Sí	48	2	1	1	1	12	1	2	2	2	1	1	2	3	2	3	3	3	4	3	3	3	4	5	5	4	4	4	1	1	1	1	1	1	1
1193	9/19/2021 14:32:59	Sí	68	1	2	4	5	1	2	2	1	1	1	1	1	2	2	3	1	5	5	4	5	7	7	7	6	6	6	6	1	1	1	1	1	1	1
1194	9/19/2021 14:33:06	Sí	48	1	2	1	1	4	1	2	2	4	2	1	1	3	3	2	3	3	4	3	5	6	4	6	3	4	4	3	2	2	2	2	2	2	2
1195	9/19/2021 14:38:19	Sí	52	2	4	1	1	12	2	2	1	1	1	1	4	3	3	1	3	4	5	4	5	6	1	1	3	2	6	4	4	5	3	5	4	3	4
1196	9/19/2021 14:50:20	Sí	62	2	2	1	2	12	1	2	2	2	1	1	1	2	3	2	5	5	4	4	5	1	6	5	3	2	2	1	1	5	5	5	5	4	3
1197	9/19/2021 14:52:36	Sí	22	2	1	1	2	12	2	2	2	4	1	1	2	2	3	2	5	4	3	4	5	3	4	3	3	3	3	4	5	5	4	4	5	2	4
1198	9/19/2021 14:53:18	Sí	60	1	2	1	1	12	2	2	2	3	2	1	1	1	2	1	2	2	3	2	5	3	3	3	3	3	3	4	4	2	2	2	3	2	2
1199	9/19/2021 14:53:50	Sí	52	2	2	1	1	12	2	2	1	2	1	1	1	3	1	1	3	3	5	4	5	5	3	4	3	3	3	4	1	1	1	1	1	1	1
1200	9/19/2021 14:55:42	Sí	37	2	2	1	1	12	1	2	2	1	1	1	1	2	1	2	3	5	4	3	5	7	4	7	7	7	7	7	1	1	1	1	1	1	1
1201	9/19/2021 14:57:11	Sí	32	2	1	2	2	12	1	2	2	4	1	1	3	4	3	2	2	2	4	4	5	3	4	1	6	4	3	2	5	5	4	5	5	5	5
1202	9/19/2021 15:08:21	Sí	55	2	2	1	1	12	2	2	1	2	2	1	4	3	3	3	5	5	5	4	5	1	4	3	2	4	4	4	1	1	1	2	1	1	1
1203	9/19/2021 15:11:10	Sí	65	2	2	1	1	12	1	2	1	2	1	1	3	1	3	3	2	5	5	4	5	2	4	4	4	4	4	4	5	5	5	5	5	4	5
1204	9/19/2021 15:14:14	Sí	23	2	1	1	1	12	1	2	2	2	1	1	1	1	1	3	2	5	3	4	5	1	1	1	1	1	1	1	1	1	1	1	1	1	1
1205	9/19/2021 15:15:13	Sí	47	2	2	3	1	12	1	2	2	2	1	1	3	3	3	2	3	2	2	4	5	5	2	2	2	6	5	2	1	1	1	1	1	1	1
1206	9/19/2021 15:18:13	Sí	23	2	1	2	2	12	2	2	2	2	1	1	1	1	3	2	2	6	4	3	5	6	2	1	2	5	5	5	4	2	2	4	2	2	2
1207	9/19/2021 15:25:00	Sí	50	2	2	1	2	12	1	2	2	1	1	1	1	2	1	2	1	3	2	2	4	2	5	5	5	5	6	5	1	2	1	1	1	1	1
1208	9/19/2021 15:28:03	Sí	47	2	1	4	1	9	1	2	2	2	1	1	1	1	4	2	3	5	5	4	5	3	3	4	4	4	4	4	2	2	2	2	2	2	2
1209	9/19/2021 15:33:46	Sí	75	2	2	2	1	12	2	2	2	2	2	1	2	2	3	3	4	3	4	4	5	2	5	6	6	5	5	7	4	5	2	4	3	2	2
1210	9/19/2021 15:38:06	Sí	59	2	2	3	1	12	1	2	2	2	1	1	1	1	1	2	1	6	5	4	5	3	4	4	4	7	7	4	1	1	1	1	1	1	1
1211	9/19/2021 15:40:47	Sí	27	1	1	2	1	12	2	2	2	1	1	1	1	2	3	1	6	2	2	3	5	2	1	2	3	3	3	3	1	1	1	1	1	1	1
1212	9/19/2021 16:01:16	Sí	44	2	1	1	1	11	2	2	1	1	1	1	1	4	2	3	3	3	4	3	5	2	4	5	4	3	3	2	4	1	1	3	1	1	1
1213	9/19/2021 16:03:50	Sí	66	2	2	1	1	12	2	2	1	2	1	2	4	2	2	3	5	5	5	4	5	1	2	5	2	3	3	2	5	3	2	4	2	3	3
1214	9/19/2021 16:06:45	Sí	48	2	4	1	1	12	2	2	1	2	1	1	3	2	3	3	4	3	5	4	5	1	1	1	1	1	1	1	5	5	2	5	5	4	4
1215	9/19/2021 16:36:28	Sí	34	2	1	1	1	1	2	2	2	2	1	2	1	3	1	2	3	3	4	3	5	4	2	3	3	3	4	4	3	2	2	1	2	2	2
1216	9/19/2021 17:02:45	Sí	62	2	2	1	1	12	1	2	1	2	1	1	1	2	3	3	2	3	2	2	4	6	5	5	3	3	2	3	2	2	2	2	2	2	2
1217	9/19/2021 17:30:15	Sí	61	2	1	1	1	12	1	2	2	4	1	1	3	4	4	1	5	4	5	4	5	1	1	4	1	1	1	1	5	4	4	5	5	5	4
1218	9/19/2021 18:20:10	Sí	45	2	1	1	1	12	1	2	1	2	2	2	1	2	3	2	3	2	5	4	5	4	1	4	4	4	4	4	3	3	3	3	3	3	3
1219	9/19/2021 18:22:34	Sí	70	2	2	1	1	12	1	2	1	2	1	1	1	2	3	1	1	3	4	1	5	2	2	3	2	3	3	3	4	3	2	4	2	2	2
1220	9/19/2021 18:30:04	Sí	64	2	4	1	1	12	1	2	1	1	1	1	1	2	3	2	4	3	4	3	5	3	3	4	3	3	4	4	1	1	1	3	2	1	1
1221	9/19/2021 18:41:59	Sí	19	1	1	2	2	12	1	2	2	1	1	1	1	3	1	1	3	2	4	4	5	2	5	4	1	2	2	2	1	5	1	1	1	1	1
1222	9/19/2021 19:09:38	Sí	68	1	5	4	1	12	2	2	2	2	1	1	2	1	3	3	3	4	5	4	5	4	4	4	4	4	4	6	5	3	3	4	4	3	3
1223	9/19/2021 19:10:51	Sí	61	1	4	1	2	12	1	2	2	4	2	1	1	2	3	2	3	3	5	4	5	2	7	2	1	1	1	1	5	5	1	5	3	1	3
1224	9/19/2021 19:14:19	Sí	43	2	1	1	1	2	1	2	1	1	1	1	1	1	1	1	4	4	5	4	5	2	1	3	3	3	3	5	5	5	4	4	2	2	2
1225	9/19/2021 19:20:04	Sí	54	1	3	1	1	11	2	2	2	2	2	1	1	3	2	1	2	5	4	4	5	1	1	1	1	1	1	1	1	1	1	1	1	1	1
1226	9/19/2021 19:20:25	Sí	32	1	1	1	2	11	2	2	2	1	1	1	1	2	2	1	2	3	3	4	5	1	1	1	1	1	1	1	1	1	1	1	1	1	1
1227	9/19/2021 19:21:50	Sí	22	1	1	2	3	8	1	2	2	2	1	1	2	4	2	1	6	6	5	4	5	2	3	1	1	1	2	2	5	3	1	1	1	1	1
1228	9/19/2021 19:31:29	Sí	43	2	3	1	1	9	2	2	2	2	1	1	1	5	2	1	2	5	5	4	5	1	1	1	1	1	1	1	3	1	1	3	1	1	1
1229	9/19/2021 19:57:14	Sí	25	2	1	1	1	9	2	2	2	1	1	1	1	3	3	3	3	5	5	4	5	1	1	1	1	1	1	1	3	1	1	2	1	1	1
1230	9/19/2021 20:13:46	Sí	49	2	2	2	3	12	1	2	2	2	1	1	4	4	4	2	3	5	5	4	5	7	1	1	1	1	1	6	1	5	1	5	1	1	1
1231	9/19/2021 20:17:57	Sí	76	2	4	1	1	12	2	2	1	1	1	1	2	3	3	2	2	4	3	3	5	2	7	7	5	7	4	4	4	3	1	2	3	1	1
1232	9/19/2021 20:29:03	Sí	45	2	2	3	1	3	1	2	2	2	1	1	2	2	1	1	3	4	5	4	5	4	1	4	2	2	3	2	5	4	3	5	4	1	3
1233	9/19/2021 20:40:49	Sí	26	2	1	1	1	11	2	2	2	2	2	1	1	3	1	1	1	2	2	3	5	1	1	1	1	1	1	1	1	1	1	1	1	1	1
1234	9/19/2021 21:31:52	Sí	24	2	1	1	5	1	2	1	2	2	2	1	4	3	2	3	4	5	3	4	4	6	6	5	5	4	3	6	4	5	5	3	5	3	5
1235	9/19/2021 22:10:34	Sí	44	2	1	1	2	11	1	2	2	1	1	2	1	2	1	2	3	5	4	4	5	4	7	7	6	7	5	6	3	3	1	2	2	1	1
1236	9/19/2021 22:27:06	Sí	53	2	1	1	1	12	2	2	2	2	1	1	1	2	1	2	5	3	3	3	5	6	4	6	6	6	6	6	4	2	2	2	4	2	2
1237	9/19/2021 22:34:59	Sí	25	1	1	2	2	11	1	2	2	2	2	2	2	3	4	1	4	2	5	4	5	2	2	1	2	3	1	5	4	3	1	1	1	1	1
1238	9/19/2021 22:37:09	Sí	58	1	2	1	1	3	2	2	1	2	1	1	1	2	2	2	2	2	4	4	5	4	3	4	2	2	2	1	2	2	1	1	1	1	1
1239	9/19/2021 22:43:31	Sí	20	2	1	3	2	12	2	2	2	1	2	1	1	1	3	2	3	3	4	4	4	1	7	2	5	2	7	7	1	3	1	5	5	3	1
1240	9/19/2021 23:05:27	Sí	30	2	1	1	1	11	1	1	2	1	1	1	2	2	1	1	5	5	4	3	5	5	5	6	5	4	5	5	4	4	4	4	4	4	4
1241	9/20/2021 1:22:14	Sí	45	2	2	2	1	2	1	2	2	2	1	1	3	2	3	2	4	4	5	2	5	2	2	3	3	3	2	2	4	4	5	4	3	3	2
1242	9/20/2021 7:33:51	Sí	38	2	1	1	1	2	1	2	2	2	1	1	1	3	1	2	3	4	3	3	5	2	6	2	2	3	2	3	5	5	2	3	4	2	4
1243	9/20/2021 8:59:50	Sí	26	2	1	1	2	1	2	2	2	2	1	1	1	2	2	3	4	2	4	3	5	2	1	2	1	1	2	1	2	5	1	1	4	1	1
1244	9/20/2021 9:04:11	Sí	53	2	1	1	1	12	2	2	2	4	1	1	1	2	1	2	6	6	5	4	5	4	1	5	5	5	4	5	4	4	1	4	3	2	3
1245	9/20/2021 9:06:17	Sí	35	2	1	1	1	10	1	2	2	4	1	1	1	3	1	3	5	3	2	2	3	4	2	5	5	4	4	4	1	2	1	1	2	1	1
1246	9/20/2021 9:13:53	Sí	41	1	1	1	1	1	2	2	2	3	1	1	4	2	1	1	2	3	2	3	5	4	1	1	1	1	1	1	3	1	1	3	1	1	1
1247	9/20/2021 9:25:47	Sí	22	1	1	1	2	1	2	2	2	3	2	1	1	3	1	2	3	3	3	3	5	4	4	4	4	5	4	4	3	2	2	4	3	1	1
1248	9/20/2021 9:26:03	Sí	24	1	1	1	2	1	2	2	2	1	1	1	1	3	3	2	4	3	3	4	5	7	1	1	1	2	1	2	2	3	2	2	2	3	4
1249	9/20/2021 9:35:20	Sí	32	2	1	1	1	3	1	2	2	2	1	2	1	2	2	1	1	6	5	4	5	1	1	1	1	1	1	1	2	2	1	3	1	1	3
1250	9/20/2021 9:38:27	Sí	37	1	2	1	5	9	1	2	1	4	1	1	1	3	1	2	4	4	4	4	5	1	1	1	1	1	1	1	4	4	3	4	3	2	3
1251	9/20/2021 9:38:43	Sí	34	2	2	1	2	9	2	2	1	4	1	1	2	3	1	1	5	2	4	4	5	1	2	3	2	1	1	1	3	4	2	3	2	1	2
1252	9/20/2021 9:41:04	Sí	29	1	1	2	1	1	2	2	2	3	2	1	1	4	1	1	4	4	4	3	5	2	1	2	2	2	2	1	3	2	1	1	2	3	3
1253	9/20/2021 9:42:29	Sí	22	2	1	3	1	11	1	2	2	2	2	1	1	2	1	1	3	3	4	4	5	5	4	4	4	4	4	4	1	1	1	1	1	1	1
1254	9/20/2021 9:46:48	Sí	42	2	2	1	1	9	1	2	1	2	2	1	1	4	3	2	4	4	5	4	5	7	7	7	7	6	7	7	5	5	2	4	5	4	4
1255	9/20/2021 9:51:03	Sí	20	2	1	3	5	1	1	2	2	2	2	1	1	1	2	3	2	3	4	4	5	4	4	6	3	3	3	4	2	1	1	1	1	1	1
1256	9/20/2021 9:51:34	Sí	22	2	1	1	5	1	1	2	2	2	2	1	2	2	3	1	3	3	3	3	5	3	1	4	4	3	3	3	5	2	2	4	4	1	3
1257	9/20/2021 9:55:55	Sí	27	2	1	3	2	1	2	2	2	1	2	1	1	3	3	1	1	3	3	4	5	4	1	1	1	1	2	2	2	1	1	1	1	1	1
1258	9/20/2021 9:59:49	Sí	25	2	1	1	2	1	2	2	2	4	1	1	1	2	3	2	2	4	3	3	5	4	2	5	4	5	6	2	4	4	4	5	3	2	4
1259	9/20/2021 10:04:46	Sí	32	2	1	3	5	1	2	2	2	2	2	1	1	2	1	1	3	2	4	3	4	4	3	3	3	4	3	4	3	4	1	1	1	1	1
1260	9/20/2021 10:19:09	Sí	30	1	1	1	5	1	2	2	2	2	2	1	3	3	1	1	3	4	3	2	5	7	1	1	1	1	2	3	1	2	1	1	1	2	1
1261	9/20/2021 10:26:15	Sí	24	1	3	3	2	1	2	2	2	2	1	1	4	2	1	1	3	2	3	4	5	4	2	1	1	1	1	1	4	4	3	3	4	2	3
1262	9/20/2021 10:28:28	Sí	28	1	1	1	2	1	2	2	2	4	1	1	1	3	1	1	3	3	4	3	5	1	1	1	1	1	1	5	3	3	1	3	1	1	3
1263	9/20/2021 10:45:10	Sí	22	1	1	3	2	1	2	2	2	2	2	1	4	2	3	2	2	2	4	3	5	1	1	1	1	1	1	1	3	1	1	4	1	1	1
1264	9/20/2021 10:49:07	Sí	20	2	1	3	5	1	2	2	1	3	1	1	1	4	2	1	2	5	5	4	5	2	1	1	1	1	1	1	3	1	1	1	1	1	1
1265	9/20/2021 10:54:44	Sí	31	2	1	3	2	1	2	2	2	2	1	1	3	3	2	3	3	2	4	3	5	2	1	2	2	2	2	2	3	4	2	3	4	2	3
1266	9/20/2021 10:55:56	Sí	29	2	1	1	1	1	2	2	2	1	1	1	1	2	3	1	1	3	3	2	5	1	1	1	1	2	2	1	2	2	1	1	1	1	1
1267	9/20/2021 11:07:44	Sí	45	2	2	1	1	4	2	2	2	2	1	2	1	3	1	2	1	3	5	2	5	1	2	4	3	2	3	7	1	1	1	2	2	2	5
1268	9/20/2021 11:11:33	Sí	23	1	1	3	5	1	2	2	2	2	1	1	2	2	3	1	3	5	4	4	5	3	1	2	2	2	2	2	3	3	2	4	3	2	3
1269	9/20/2021 11:12:31	Sí	42	1	3	1	1	1	2	1	2	1	1	1	4	3	2	1	2	2	3	4	5	4	4	4	2	1	4	4	3	3	1	1	1	1	1
1270	9/20/2021 11:15:33	Sí	21	2	1	3	5	6	2	2	2	2	1	1	1	3	2	1	3	3	4	1	4	5	2	6	2	4	4	5	1	2	1	1	1	1	1
1271	9/20/2021 11:15:59	Sí	68	2	5	4	2	1	2	2	2	2	2	2	1	2	2	3	5	5	3	4	5	4	1	2	4	7	2	2	4	5	1	2	1	1	1
1272	9/20/2021 11:17:32	Sí	22	1	1	3	5	6	1	2	2	2	1	1	1	2	3	2	3	6	5	4	5	1	1	1	1	1	1	1	1	1	1	1	1	1	1
1273	9/20/2021 11:17:43	Sí	23	2	1	3	6	6	2	2	2	1	1	1	2	1	3	2	4	4	4	3	4	5	5	5	6	5	4	4	4	4	4	4	4	4	4
1274	9/20/2021 11:17:45	Sí	19	2	1	3	2	6	2	2	2	2	1	2	1	3	3	2	1	5	5	4	5	7	1	6	6	7	7	7	2	1	1	4	1	1	1
1275	9/20/2021 11:18:32	Sí	20	2	1	3	5	6	1	2	2	1	1	1	1	2	1	1	3	3	4	3	5	2	3	2	2	2	2	1	3	2	2	3	4	1	2
1276	9/20/2021 11:18:33	Sí	38	1	2	1	1	6	2	2	2	2	1	1	1	1	2	3	2	2	3	4	5	1	1	3	2	2	1	1	2	2	1	2	1	1	1
1277	9/20/2021 11:19:19	Sí	20	2	1	3	5	6	1	1	2	4	1	1	2	1	3	2	3	4	5	4	5	7	1	4	4	4	4	5	4	4	3	4	3	3	4
1278	9/20/2021 11:20:09	Sí	20	1	1	3	2	6	2	2	2	2	1	1	1	4	4	3	3	2	4	4	5	4	3	4	3	3	3	4	5	4	3	1	3	1	1
1279	9/20/2021 11:20:10	Sí	20	2	1	3	5	6	2	2	2	4	1	2	1	1	1	3	2	3	4	3	5	3	2	2	1	2	2	1	1	1	1	1	1	1	1
1280	9/20/2021 11:20:39	Sí	21	2	1	3	2	6	1	2	2	2	2	1	1	3	3	2	4	3	4	3	5	3	4	3	3	4	3	3	3	2	2	4	2	1	1
1281	9/20/2021 11:20:53	Sí	21	2	1	1	2	6	1	2	2	2	2	1	2	2	3	1	3	4	5	4	5	5	1	1	2	2	2	2	5	4	1	5	2	2	4
1282	9/20/2021 11:21:01	Sí	19	1	1	2	5	6	2	2	2	2	1	1	1	2	3	3	2	2	3	3	4	2	2	5	2	2	2	2	2	2	1	2	2	1	1
1283	9/20/2021 11:21:57	Sí	19	1	1	3	6	6	1	2	2	2	2	1	1	1	4	2	3	3	4	4	5	4	5	3	3	3	3	3	4	1	1	4	1	1	4
1284	9/20/2021 11:22:00	Sí	19	2	1	2	2	6	2	2	2	1	1	1	1	2	1	1	2	3	4	3	5	1	1	1	1	1	1	1	2	1	1	2	1	1	1
1285	9/20/2021 11:22:51	Sí	22	2	1	3	2	6	1	1	2	2	2	1	2	1	3	2	1	2	5	4	5	4	2	7	5	7	6	6	5	5	2	5	5	4	5
1286	9/20/2021 11:23:14	Sí	19	1	1	3	2	6	1	1	2	4	1	1	1	1	3	3	3	4	4	3	5	4	3	3	5	6	3	4	4	4	1	4	1	1	2
1287	9/20/2021 11:24:14	Sí	21	2	1	2	5	6	2	2	2	2	1	1	2	3	2	3	5	2	5	4	5	1	1	4	1	1	2	2	3	1	1	4	1	2	1
1288	9/20/2021 11:25:29	Sí	20	2	1	3	2	6	1	1	2	2	1	2	1	1	3	1	2	4	3	3	5	4	1	3	2	1	1	1	1	1	1	1	1	1	1
1289	9/20/2021 11:27:41	Sí	22	2	1	1	3	4	2	2	2	1	1	1	3	3	3	3	3	3	2	3	5	6	1	4	4	5	4	5	1	1	1	1	1	1	1
1290	9/20/2021 11:28:58	Sí	49	2	4	1	1	12	1	2	2	2	2	1	3	1	1	3	3	5	5	4	5	2	3	3	2	3	4	3	5	3	1	5	5	3	5
1291	9/20/2021 11:32:33	Sí	29	1	1	2	5	6	2	1	2	1	1	1	1	3	3	3	2	6	5	4	5	5	5	7	7	7	7	6	5	5	4	5	4	4	4
1292	9/20/2021 11:36:36	Sí	20	1	1	3	5	6	1	2	2	1	1	1	1	3	3	2	2	5	4	4	5	1	1	3	3	1	1	3	4	3	2	2	2	2	3
1293	9/20/2021 11:37:25	Sí	68	2	4	2	6	6	2	2	1	2	1	1	1	3	1	2	6	6	5	4	5	7	7	7	2	3	3	4	1	2	1	1	1	1	2
1294	9/20/2021 11:38:19	Sí	47	2	4	3	3	6	2	1	2	2	1	1	1	3	3	2	4	4	3	3	5	7	4	4	4	4	4	4	1	1	1	1	1	1	1
1295	9/20/2021 11:39:29	Sí	34	1	2	1	1	6	1	1	2	2	1	1	1	3	3	2	3	3	5	4	5	1	1	2	1	1	1	1	5	3	5	5	5	3	5
1296	9/20/2021 11:40:47	Sí	19	2	1	3	5	4	2	2	2	2	2	2	1	2	4	3	2	2	5	4	5	3	4	4	4	4	4	4	3	1	1	2	1	1	1
1297	9/20/2021 11:43:28	Sí	21	2	1	3	5	6	2	2	2	2	2	1	1	1	1	2	2	3	5	4	5	7	2	2	2	7	7	2	1	1	1	1	1	1	1
1298	9/20/2021 11:45:30	Sí	23	2	1	3	2	4	2	2	2	2	1	1	1	1	3	3	2	3	2	4	5	2	4	4	3	2	4	4	2	4	2	2	2	2	2
1299	9/20/2021 11:49:42	Sí	21	1	1	2	2	4	2	2	2	3	1	1	1	2	4	2	3	4	3	3	5	3	3	1	3	3	3	4	3	3	3	3	3	3	3
1300	9/20/2021 11:51:32	Sí	61	1	2	4	2	6	1	2	2	3	2	1	2	2	1	1	2	3	3	4	5	2	2	3	3	3	3	3	4	4	3	4	3	3	4
1301	9/20/2021 11:52:24	Sí	22	2	1	3	2	4	2	2	2	2	1	1	1	1	1	2	5	5	4	4	5	5	4	5	5	5	5	5	2	2	2	2	4	1	1
1302	9/20/2021 11:52:34	Sí	30	2	1	2	1	1	2	2	2	1	1	1	1	3	2	1	1	2	2	1	5	1	1	1	1	1	1	1	1	1	1	1	1	1	1
1303	9/20/2021 11:53:14	Sí	23	2	1	3	2	4	1	2	2	1	1	1	3	2	3	2	3	5	5	4	5	5	1	5	3	5	5	5	3	2	1	2	1	1	2
1304	9/20/2021 11:53:50	Sí	20	2	1	2	6	4	1	2	2	2	1	1	1	3	1	2	4	4	3	2	4	5	4	5	4	3	4	6	2	2	1	4	3	1	2
1305	9/20/2021 11:54:06	Sí	25	2	1	3	2	6	1	2	2	1	1	1	1	2	3	3	1	3	2	2	4	7	5	4	5	5	4	4	1	2	1	2	1	1	2
1306	9/20/2021 11:55:32	Sí	23	2	1	3	2	6	2	2	2	1	1	1	1	2	3	3	5	5	5	4	5	6	2	4	4	4	4	4	5	5	4	5	3	3	3
1307	9/20/2021 12:08:01	Sí	26	1	1	1	1	12	1	2	2	1	1	1	1	4	3	3	1	1	2	4	5	4	4	4	1	1	4	5	1	1	1	2	1	1	1
1308	9/20/2021 12:10:37	Sí	24	2	1	3	2	1	1	2	2	1	1	2	1	1	3	2	2	5	5	4	5	7	4	7	7	5	7	7	5	5	1	5	5	4	5
1309	9/20/2021 12:14:54	Sí	26	2	1	2	1	1	2	2	2	3	1	1	4	3	1	1	1	2	3	4	5	5	1	2	1	1	1	1	1	1	1	5	1	1	1
1310	9/20/2021 12:16:33	Sí	30	2	1	1	1	1	2	2	2	4	1	1	1	3	2	3	2	3	4	4	5	5	3	3	2	5	5	2	1	4	1	1	4	1	1
1311	9/20/2021 12:20:59	Sí	29	2	1	2	1	3	2	2	2	3	1	1	1	3	2	2	3	4	5	4	5	5	4	5	2	2	3	4	3	2	2	3	3	1	2
1312	9/20/2021 12:24:20	Sí	28	1	1	2	1	1	1	2	2	2	1	1	2	2	1	1	4	4	3	4	5	4	4	3	2	3	3	4	4	3	3	4	3	3	4
1313	9/20/2021 12:24:51	Sí	21	2	1	3	5	4	2	2	2	1	1	1	1	1	3	1	3	3	3	3	5	2	2	2	2	2	2	2	2	1	1	5	3	2	1
1314	9/20/2021 12:32:38	Sí	27	2	1	3	1	1	2	2	2	1	1	1	1	1	2	2	6	3	5	3	5	4	1	5	2	4	4	4	1	1	1	3	1	1	1
1316	9/20/2021 12:42:19	Sí	21	1	1	2	2	6	1	1	2	2	1	1	1	3	3	1	4	5	5	3	5	4	4	5	5	5	5	5	3	1	1	1	1	2	2
1317	9/20/2021 12:58:49	Sí	22	2	1	1	2	4	1	2	2	3	2	1	1	4	2	3	4	2	3	3	5	5	4	6	5	5	5	6	4	2	2	2	2	2	2
1318	9/20/2021 13:06:23	Sí	29	1	1	3	1	1	2	2	2	1	1	1	1	3	3	1	3	3	2	3	5	4	1	2	1	2	3	2	4	3	1	3	2	1	1
1319	9/20/2021 13:08:58	Sí	72	2	1	4	1	1	2	2	2	2	2	1	2	3	1	1	2	3	4	4	5	5	1	4	2	2	2	4	2	2	1	2	2	2	1
1320	9/20/2021 13:10:06	Sí	73	2	4	4	2	1	2	2	2	2	1	2	1	1	1	3	4	4	4	3	5	5	7	6	4	4	4	1	2	2	2	3	2	2	2
1321	9/20/2021 13:17:57	Sí	28	2	1	1	1	3	2	2	2	2	2	1	1	3	1	3	3	3	4	3	5	2	3	4	3	4	4	4	1	1	1	3	2	1	1
1322	9/20/2021 13:21:49	Sí	21	2	1	2	2	3	1	2	2	3	2	1	4	2	1	2	6	4	5	4	5	4	1	1	2	1	2	1	4	3	1	5	3	2	2
1323	9/20/2021 13:22:56	Sí	60	2	2	1	2	1	2	2	2	2	2	1	1	1	1	3	4	4	4	3	5	1	1	4	4	4	4	2	5	5	5	5	4	4	4
1324	9/20/2021 13:23:04	Sí	35	2	1	1	1	3	1	1	2	2	2	1	2	2	1	1	3	4	4	4	5	5	3	3	3	3	5	3	4	4	1	4	1	1	4
1325	9/20/2021 13:23:43	Sí	43	1	2	1	1	3	2	2	1	2	1	1	1	3	1	1	3	3	3	3	5	6	3	4	4	4	5	4	3	3	1	2	1	1	1
1326	9/20/2021 13:27:42	Sí	21	2	1	2	2	3	1	2	2	1	1	1	2	4	1	1	5	3	3	3	5	3	1	3	3	2	3	3	3	2	2	4	2	1	3
1327	9/20/2021 13:30:31	Sí	26	1	1	1	1	9	1	2	1	2	1	1	1	4	2	2	2	3	5	4	5	2	1	1	1	1	2	1	3	2	1	3	1	1	1
1328	9/20/2021 13:33:10	Sí	23	1	1	2	2	3	1	2	2	2	2	1	1	2	1	1	2	4	4	4	5	1	1	2	2	1	1	2	4	4	1	4	4	2	1
1329	9/20/2021 13:34:02	Sí	20	2	1	3	2	3	1	2	2	1	1	2	3	2	3	1	3	3	4	4	5	7	2	4	2	2	6	2	2	1	1	4	1	1	1
1330	9/20/2021 13:34:12	Sí	21	1	1	3	5	3	1	1	2	3	2	1	2	4	2	1	4	3	5	3	5	1	1	2	4	1	1	1	4	3	2	4	4	4	4
1331	9/20/2021 13:34:21	Sí	32	2	1	3	2	3	1	2	2	1	1	1	2	2	1	3	3	4	5	3	5	1	1	4	1	1	1	1	3	1	1	3	3	1	1
1332	9/20/2021 13:34:32	Sí	23	1	1	2	5	1	2	2	2	2	1	1	1	3	3	2	4	3	3	4	5	5	3	4	5	3	3	4	4	4	3	3	3	3	3
1333	9/20/2021 13:35:01	Sí	32	1	3	1	2	3	1	2	1	1	1	1	1	2	1	1	3	3	4	3	5	1	1	1	1	1	1	1	1	1	1	1	1	1	1
1334	9/20/2021 13:36:37	Sí	37	2	1	2	2	1	1	2	1	2	2	1	1	2	3	1	2	2	3	3	5	5	3	4	2	2	3	1	3	2	1	3	1	2	1
1335	9/20/2021 13:36:43	Sí	34	2	3	1	1	1	2	2	2	2	2	2	1	3	1	1	3	3	5	4	5	1	1	1	1	1	1	1	3	1	1	2	1	1	2
1336	9/20/2021 13:37:38	Sí	19	1	1	3	2	3	1	2	2	2	2	2	4	1	3	3	1	4	5	4	5	5	3	4	2	2	2	2	4	4	4	4	3	2	4
1337	9/20/2021 13:38:31	Sí	28	2	2	1	3	3	1	2	2	2	1	1	4	2	3	2	3	2	2	2	1	4	7	7	7	7	7	7	1	2	2	1	1	2	2
1338	9/20/2021 13:39:16	Sí	50	1	4	1	3	3	2	2	2	2	2	1	3	3	1	2	2	3	2	3	5	7	1	1	1	1	1	2	3	3	1	3	3	3	3
1339	9/20/2021 13:40:15	Sí	43	1	1	1	1	3	1	2	1	2	2	1	1	1	3	1	4	4	5	4	5	1	1	4	3	3	4	4	5	3	2	5	2	1	3
1340	9/20/2021 13:41:51	Sí	26	1	1	1	1	3	1	2	2	2	1	1	1	3	4	1	4	3	4	4	5	4	2	2	2	2	2	2	2	2	1	1	3	3	2
1341	9/20/2021 13:42:40	Sí	30	2	3	1	1	3	1	2	1	2	1	1	2	4	3	1	4	4	4	4	5	3	1	3	3	2	3	5	5	3	3	3	3	3	5
1342	9/20/2021 13:43:38	Sí	18	2	1	3	2	3	1	2	1	2	1	1	2	1	2	1	3	3	2	4	5	1	1	1	1	1	1	1	5	4	4	4	4	3	4
1343	9/20/2021 13:44:11	Sí	58	2	5	4	1	3	2	2	1	2	2	1	1	2	1	2	1	4	5	2	5	3	1	7	6	6	4	4	4	2	4	2	2	2	2
1344	9/20/2021 13:44:49	Sí	18	2	1	3	5	3	2	2	1	2	1	1	2	1	1	3	3	3	2	4	5	2	4	2	1	2	1	1	3	5	2	3	1	1	1
1345	9/20/2021 13:44:49	Sí	20	2	1	2	2	3	2	2	2	2	1	1	1	4	3	2	2	2	4	4	5	1	3	3	2	2	2	2	2	2	1	1	1	1	1
1346	9/20/2021 13:45:47	Sí	22	2	1	3	2	3	2	1	2	2	1	1	2	1	2	3	3	3	4	4	3	4	5	4	1	4	7	1	3	4	1	1	1	2	1
1347	9/20/2021 13:46:29	Sí	36	2	1	1	1	1	2	2	2	2	2	1	1	4	3	1	3	3	4	4	5	2	1	2	1	1	1	1	5	5	3	3	2	2	2
1348	9/20/2021 13:48:51	Sí	31	2	1	1	1	3	1	2	2	2	1	1	2	2	2	1	6	3	4	4	5	1	1	1	1	1	1	1	1	2	1	2	1	1	1
1349	9/20/2021 13:53:34	Sí	30	2	2	1	1	3	1	2	2	2	1	1	1	1	3	1	1	4	5	4	5	2	1	1	2	2	1	1	5	3	1	4	3	2	4
1350	9/20/2021 13:56:05	Sí	29	2	1	3	2	3	1	2	2	2	1	1	1	2	4	2	2	3	3	3	4	4	4	4	3	4	3	6	2	1	1	2	1	1	1
1351	9/20/2021 13:58:01	Sí	23	1	1	2	1	3	2	2	2	2	2	1	1	3	3	2	4	3	3	4	5	3	3	3	3	3	3	4	2	1	1	1	1	1	1
1352	9/20/2021 14:02:18	Sí	21	1	1	3	2	3	2	1	2	2	1	1	1	4	1	2	3	3	3	3	1	6	7	7	5	2	6	5	1	5	1	1	1	1	1
1353	9/20/2021 14:02:24	Sí	73	2	2	4	1	1	2	2	2	2	1	1	1	2	1	2	3	4	3	4	5	4	1	4	4	4	4	4	1	4	1	3	1	1	1
1354	9/20/2021 14:04:00	Sí	25	1	1	2	2	11	2	2	2	1	1	1	1	3	4	1	3	3	5	4	5	3	3	3	6	5	3	4	2	5	2	2	4	2	2
1355	9/20/2021 14:04:25	Sí	32	2	1	1	1	3	1	2	1	2	2	1	1	1	2	1	3	4	5	4	5	4	1	1	1	1	1	1	3	1	1	1	1	1	1
1356	9/20/2021 14:06:03	Sí	26	2	1	1	1	3	1	1	1	2	1	1	2	3	2	2	1	3	3	4	5	5	7	7	5	4	5	7	1	1	1	1	1	1	1
1357	9/20/2021 14:10:32	Sí	25	2	1	2	2	11	2	1	2	2	2	1	2	3	2	3	5	6	4	3	3	4	4	4	4	5	5	4	5	3	4	4	3	4	4
1358	9/20/2021 14:13:43	Sí	24	2	1	1	2	11	2	2	2	2	1	1	1	3	2	1	3	3	3	4	5	3	3	4	6	5	5	3	1	1	1	3	1	1	2
1359	9/20/2021 14:15:14	Sí	24	2	1	2	2	3	2	2	2	4	1	1	1	2	3	1	3	2	4	4	5	1	1	1	1	1	1	1	4	5	1	5	3	1	1
1360	9/20/2021 14:15:31	Sí	34	2	2	3	1	2	1	2	2	2	1	1	4	2	3	2	3	3	4	4	5	3	4	4	6	4	6	4	5	4	4	4	4	4	4
1361	9/20/2021 14:18:30	Sí	29	2	1	1	1	3	2	2	2	2	1	1	3	2	1	1	5	5	4	4	5	4	4	4	4	4	5	4	1	4	4	4	5	3	3
1362	9/20/2021 14:22:02	Sí	30	2	1	1	1	3	2	2	2	1	1	1	1	2	3	2	3	2	2	3	4	3	4	4	5	3	4	6	2	4	1	2	2	1	3
1363	9/20/2021 14:22:09	Sí	36	2	1	1	2	11	2	2	1	2	1	2	2	4	1	2	3	4	4	4	5	6	5	5	3	2	2	4	3	3	1	3	2	1	1
1364	9/20/2021 14:23:48	Sí	53	2	5	1	1	3	1	1	1	2	2	1	4	2	1	2	2	4	4	2	5	6	2	2	2	2	2	2	2	3	1	2	1	1	1
1365	9/20/2021 14:24:04	Sí	28	2	1	1	1	11	1	2	2	3	1	1	1	4	2	1	3	4	5	4	5	3	1	3	2	1	1	2	3	3	2	2	2	1	1
1366	9/20/2021 14:24:25	Sí	39	1	3	1	1	3	2	2	2	2	2	2	2	2	2	1	3	3	3	3	5	1	1	1	1	1	1	1	1	1	1	1	1	1	1
1367	9/20/2021 14:25:46	Sí	43	1	3	1	1	3	1	2	2	2	1	1	2	3	1	2	3	4	5	4	5	2	2	2	2	2	2	2	5	3	1	5	1	1	1
1368	9/20/2021 14:26:05	Sí	37	2	2	1	1	1	1	2	2	1	1	1	2	3	3	1	3	3	3	3	5	1	1	1	1	1	1	1	2	1	1	2	1	1	1
1369	9/20/2021 14:28:59	Sí	32	1	3	1	3	11	2	2	2	2	1	1	1	3	2	3	4	3	3	3	4	2	4	4	5	5	5	4	3	5	1	3	3	1	3
1370	9/20/2021 14:29:19	Sí	26	2	1	1	1	3	2	2	2	2	2	1	1	3	3	3	2	2	2	2	5	5	4	5	5	5	5	7	2	1	1	2	1	1	1
1371	9/20/2021 14:30:12	Sí	49	1	1	1	1	3	2	1	2	2	2	2	3	4	1	3	2	3	3	3	5	1	3	3	1	2	1	1	3	3	1	1	1	1	1
1372	9/20/2021 14:30:31	Sí	22	2	1	1	2	1	1	2	2	2	2	1	1	2	2	1	3	4	4	4	5	1	1	2	1	1	1	1	3	3	1	3	1	1	1
1373	9/20/2021 14:30:57	Sí	34	2	3	1	1	9	2	2	2	2	1	1	1	2	2	1	2	3	5	4	5	2	2	3	2	2	2	3	5	3	3	5	3	3	4
1374	9/20/2021 14:31:05	Sí	48	2	2	1	1	3	2	2	1	1	1	1	2	2	3	3	2	5	5	4	5	1	2	2	2	2	2	1	4	3	1	5	2	2	2
1375	9/20/2021 14:31:21	Sí	43	2	1	1	1	3	1	2	2	2	1	1	2	2	1	2	3	3	3	4	5	4	4	3	2	3	3	2	1	3	1	1	1	1	1
1376	9/20/2021 14:31:31	Sí	36	2	1	1	1	3	1	2	2	2	2	1	1	3	2	1	3	3	4	4	5	2	2	2	2	2	2	2	2	2	1	2	1	1	1
1377	9/20/2021 14:34:54	Sí	67	2	1	1	1	1	1	2	1	2	1	1	1	2	1	2	3	4	4	3	5	3	4	3	4	3	3	3	4	3	2	3	2	2	2
1378	9/20/2021 14:35:28	Sí	19	2	1	3	2	1	2	2	2	2	2	1	1	2	3	1	2	3	4	4	5	2	1	2	1	1	1	1	3	3	1	2	2	1	2
1379	9/20/2021 14:37:02	Sí	45	2	2	1	1	3	1	2	2	2	2	1	4	3	1	1	2	4	4	3	5	7	1	1	1	1	1	1	3	1	1	2	1	1	1
1380	9/20/2021 14:39:20	Sí	26	1	3	1	5	1	2	2	1	2	2	1	4	3	2	1	4	4	4	3	5	2	2	2	2	3	3	2	1	1	1	3	2	1	1
1381	9/20/2021 14:39:28	Sí	54	1	4	1	1	3	2	2	1	2	1	1	3	2	2	2	3	3	4	4	5	4	5	4	4	3	4	5	3	2	2	3	2	1	1
1382	9/20/2021 14:39:56	Sí	41	2	4	1	6	11	1	2	2	2	1	1	2	3	1	2	3	2	2	3	1	4	7	6	5	5	5	1	1	1	1	1	1	1	1
1383	9/20/2021 14:49:07	Sí	21	2	1	3	2	1	2	2	2	1	1	1	1	4	3	1	2	3	4	2	5	5	1	4	4	3	3	3	2	1	1	1	2	1	1
1384	9/20/2021 14:51:29	Sí	32	1	1	1	1	11	2	2	2	2	2	1	2	3	2	1	4	2	4	3	5	1	1	2	2	1	1	1	3	4	3	2	1	1	2
1385	9/20/2021 14:55:58	Sí	34	1	1	1	8	12	1	2	2	2	1	1	4	3	3	2	6	5	3	4	5	7	7	7	5	6	7	7	2	1	1	1	1	1	1
1386	9/20/2021 14:56:01	Sí	62	2	1	3	2	3	1	2	1	3	1	2	1	1	1	3	3	3	4	4	5	6	6	4	3	4	4	2	5	4	1	5	5	3	5
1387	9/20/2021 14:57:06	Sí	21	2	1	2	2	3	2	2	2	2	1	1	1	3	3	3	4	2	2	3	5	1	1	1	1	1	1	1	2	5	1	2	1	1	3
1388	9/20/2021 15:06:05	Sí	21	2	1	2	5	4	1	2	2	4	1	1	1	2	4	2	1	3	2	3	5	7	1	7	7	5	5	1	1	1	1	1	1	2	1
1389	9/20/2021 15:06:49	Sí	23	2	1	2	2	3	2	2	2	2	1	1	2	3	2	2	2	2	4	4	5	5	4	5	4	2	4	5	3	1	1	4	1	1	1
1390	9/20/2021 15:07:11	Sí	58	1	4	1	1	6	1	2	1	2	2	2	3	2	2	3	3	4	5	4	5	6	1	3	1	3	2	1	4	3	1	4	1	1	1
1391	9/20/2021 15:08:20	Sí	46	1	1	3	1	3	1	2	2	2	1	1	1	1	1	2	2	4	3	4	5	3	5	4	7	2	3	5	3	1	1	1	1	1	1
1392	9/20/2021 15:08:59	Sí	34	1	3	1	1	3	2	2	2	2	2	2	1	3	1	2	2	3	4	3	5	1	1	1	1	1	1	1	1	4	1	1	2	1	1
1393	9/20/2021 15:10:02	Sí	33	1	1	1	1	3	2	2	2	2	2	2	1	2	3	2	3	3	4	4	5	3	3	3	3	2	3	3	3	2	3	4	3	1	2
1394	9/20/2021 15:10:44	Sí	27	1	1	2	2	1	1	2	2	2	1	1	4	3	1	1	3	3	4	4	5	4	1	1	4	4	3	1	3	3	3	3	4	1	2
1395	9/20/2021 15:12:13	Sí	39	2	2	3	1	3	1	2	2	2	1	1	1	3	2	3	3	4	4	4	5	4	4	4	4	4	4	4	3	2	1	4	1	1	2
1396	9/20/2021 15:16:14	Sí	37	2	1	1	1	3	1	2	2	2	2	1	4	1	2	2	3	4	5	4	5	1	1	2	1	1	1	1	4	4	2	2	2	2	2
1397	9/20/2021 15:23:13	Sí	38	2	2	1	5	6	1	1	2	2	2	1	1	1	2	2	2	3	5	4	5	1	1	2	1	1	2	3	1	1	1	1	1	1	1
1398	9/20/2021 15:23:48	Sí	44	2	2	1	5	11	2	2	1	2	2	1	1	1	3	2	3	2	3	3	5	5	4	6	6	5	6	5	1	1	1	1	1	1	1
1399	9/20/2021 15:23:52	Sí	42	2	2	1	3	3	2	2	2	2	1	1	1	3	4	2	2	3	4	4	5	4	4	4	4	4	4	4	1	1	1	1	1	1	1
1400	9/20/2021 15:29:50	Sí	29	1	3	3	2	3	2	2	2	2	2	1	1	4	2	3	3	3	4	4	5	3	3	3	3	3	3	3	1	1	1	1	1	1	1
1401	9/20/2021 15:33:23	Sí	20	2	1	3	5	1	1	2	2	1	1	1	1	3	1	3	3	3	3	3	4	4	3	4	5	4	3	4	2	1	1	1	2	2	1
1402	9/20/2021 15:33:40	Sí	40	2	3	1	1	1	2	2	2	3	2	1	1	2	1	3	3	2	4	4	5	6	1	4	4	2	4	2	4	4	1	4	2	1	1
1403	9/20/2021 15:36:35	Sí	65	2	2	1	1	3	2	2	2	2	1	1	2	2	2	1	2	4	3	4	5	6	6	6	1	4	6	2	5	5	3	5	3	1	1
1404	9/20/2021 15:36:58	Sí	64	1	2	4	1	11	1	2	1	2	1	2	1	4	2	1	2	4	4	4	5	1	4	1	1	1	1	1	1	5	5	3	1	1	1
1405	9/20/2021 15:38:34	Sí	54	2	3	1	1	5	1	2	1	2	2	1	1	3	2	3	2	5	5	4	5	1	1	1	1	1	1	1	3	2	1	5	1	1	3
1406	9/20/2021 15:39:05	Sí	33	1	1	1	1	7	1	2	2	2	1	1	3	3	2	3	5	3	3	3	5	5	1	3	3	3	2	2	3	4	2	3	3	1	2
1407	9/20/2021 15:40:12	Sí	58	2	2	1	1	7	2	2	2	1	2	1	3	3	2	3	4	4	5	4	5	7	1	2	1	4	2	2	4	4	1	4	3	1	1
1408	9/20/2021 15:40:33	Sí	26	2	1	3	2	3	1	2	2	2	2	2	3	1	2	3	2	2	2	4	5	2	1	2	3	2	2	3	1	1	1	1	1	1	1
1409	9/20/2021 15:40:50	Sí	33	2	2	2	1	7	1	2	2	2	1	1	3	3	2	1	3	4	5	3	5	4	4	4	1	4	3	4	1	1	3	1	2	2	2
1410	9/20/2021 15:43:43	Sí	52	2	2	1	2	7	2	2	1	3	1	1	2	2	1	2	4	4	4	4	5	5	5	6	5	4	4	4	2	3	1	2	3	1	2
1411	9/20/2021 15:44:43	Sí	27	1	1	1	2	11	2	2	2	2	1	1	1	3	2	1	2	3	5	3	5	7	1	1	1	1	1	1	1	1	1	1	1	1	1
1412	9/20/2021 15:46:03	Sí	32	2	1	3	1	3	1	1	1	2	1	1	4	4	2	2	4	4	5	4	5	3	4	3	3	4	3	3	4	3	1	5	1	1	1
1413	9/20/2021 15:46:43	Sí	21	2	1	3	2	1	2	2	2	2	1	1	2	3	3	1	4	2	3	4	5	4	5	3	6	3	5	3	5	5	2	4	5	1	3
1414	9/20/2021 15:48:02	Sí	30	2	2	1	1	7	1	2	2	2	1	1	1	3	3	2	6	6	5	4	5	7	5	5	5	5	5	7	5	1	1	5	3	1	1
1415	9/20/2021 15:51:31	Sí	20	1	1	3	3	8	1	2	2	4	1	1	1	2	3	1	5	5	4	3	5	2	2	3	3	3	3	1	4	1	1	5	1	1	1
1416	9/20/2021 15:51:41	Sí	24	2	1	2	2	3	2	2	2	2	1	1	2	3	3	1	4	2	4	3	5	1	1	4	3	2	4	1	1	1	1	1	1	1	1
1417	9/20/2021 15:51:46	Sí	30	1	1	1	1	7	1	2	2	1	1	1	2	2	3	3	3	5	5	4	5	5	2	5	5	5	5	6	4	4	1	4	3	1	1
1418	9/20/2021 15:52:02	Sí	51	2	2	1	1	8	2	2	1	1	1	1	1	3	2	1	3	3	4	3	5	7	1	1	1	1	1	1	3	1	1	3	1	1	2
1419	9/20/2021 15:52:21	Sí	62	2	5	1	1	1	1	2	1	2	1	1	1	2	1	1	3	3	3	3	5	1	1	1	2	1	1	1	3	1	1	3	1	1	1
1420	9/20/2021 15:54:49	Sí	31	2	1	1	1	1	2	2	2	1	1	1	1	3	2	1	1	3	5	4	5	3	2	2	4	2	2	4	2	3	3	2	4	3	3
1421	9/20/2021 15:56:40	Sí	44	2	1	1	1	3	2	2	2	2	1	2	1	4	2	1	2	3	3	3	5	2	2	2	1	1	1	1	1	1	1	1	1	1	1
1422	9/20/2021 15:56:46	Sí	20	1	1	3	5	8	2	2	2	2	1	1	2	2	2	1	2	6	5	4	5	7	1	1	1	1	1	1	3	2	2	3	4	1	1
1423	9/20/2021 16:01:02	Sí	21	1	1	3	2	3	1	1	2	3	1	2	2	1	3	1	4	4	5	4	5	3	4	4	4	3	4	4	4	3	3	4	3	3	4
1424	9/20/2021 16:01:24	Sí	22	1	1	1	2	8	1	2	2	1	1	1	1	1	2	3	4	4	5	4	5	5	1	3	2	3	2	3	5	3	2	5	3	2	5
1425	9/20/2021 16:05:27	Sí	30	2	1	1	1	11	2	2	2	2	1	1	2	5	1	2	3	3	3	3	5	5	3	6	4	4	5	7	1	2	1	2	1	1	2
1426	9/20/2021 16:06:05	Sí	38	2	2	3	1	8	1	2	2	2	1	1	2	1	1	2	2	3	3	4	3	5	4	4	4	5	5	5	2	2	2	2	3	1	1
1427	9/20/2021 16:07:07	Sí	22	2	1	3	2	8	1	2	2	1	1	1	1	1	1	3	3	3	4	4	5	1	1	2	1	1	1	1	3	3	1	4	1	1	1
1428	9/20/2021 16:09:20	Sí	41	2	3	1	1	12	1	2	2	2	2	1	1	3	1	3	3	4	4	3	5	3	4	2	2	3	3	3	2	2	2	2	2	2	2
1429	9/20/2021 16:09:39	Sí	27	2	1	1	2	8	2	2	2	2	1	1	1	3	2	1	4	1	3	4	5	1	1	4	4	3	1	3	4	1	1	1	1	3	2
1430	9/20/2021 16:09:58	Sí	19	2	1	3	2	8	2	2	2	1	1	1	1	1	2	1	4	4	5	4	5	5	1	1	1	1	1	1	5	1	1	5	4	1	1
1431	9/20/2021 16:12:45	Sí	18	2	1	2	1	8	2	2	2	2	1	1	4	1	2	3	3	3	3	4	5	4	1	1	1	2	1	5	4	1	1	5	4	1	4
1432	9/20/2021 16:14:56	Sí	30	2	1	1	2	11	1	2	2	2	1	1	1	3	1	2	1	2	2	1	5	7	4	7	7	7	7	7	1	1	1	1	1	1	1
1433	9/20/2021 16:17:31	Sí	19	2	1	3	2	6	1	1	2	3	1	1	1	2	2	1	4	4	3	3	2	3	3	4	4	5	3	4	4	3	4	4	4	4	4
1434	9/20/2021 16:19:08	Sí	23	2	3	3	2	6	1	2	1	2	1	1	2	1	3	1	2	6	5	4	5	6	5	6	5	5	4	4	2	1	2	1	2	1	1
1435	9/20/2021 16:19:45	Sí	27	2	1	1	1	1	2	2	2	2	1	1	2	3	1	2	2	3	3	4	5	4	3	2	4	4	4	3	4	4	3	4	4	3	4
1436	9/20/2021 16:19:55	Sí	23	1	1	3	1	6	2	2	2	2	1	2	1	2	2	2	5	5	4	4	5	7	7	5	7	4	6	6	4	5	4	4	5	5	5
1437	9/20/2021 16:21:03	Sí	19	2	1	3	5	6	2	1	2	1	1	1	1	2	4	1	1	4	4	4	5	5	2	1	2	7	4	1	5	5	5	5	4	3	4
1438	9/20/2021 16:21:36	Sí	32	2	1	2	1	6	1	2	2	1	2	1	2	3	2	2	1	3	5	4	5	5	1	6	7	7	7	7	2	3	3	1	1	1	1
1439	9/20/2021 16:22:09	Sí	42	2	1	2	1	3	2	2	2	2	1	2	1	3	3	1	3	3	2	2	5	4	4	4	6	6	6	4	2	2	2	2	2	2	2
1440	9/20/2021 16:23:15	Sí	25	2	1	2	2	6	2	1	2	2	1	1	1	2	2	3	3	5	5	3	5	1	1	1	1	1	1	1	3	2	3	2	3	2	2
1441	9/20/2021 16:24:16	Sí	27	2	1	1	1	6	1	2	2	1	1	1	3	1	1	2	3	4	5	4	5	7	7	7	7	2	7	7	5	1	1	5	2	1	1
1442	9/20/2021 16:24:21	Sí	19	2	1	2	1	6	1	1	2	1	1	2	1	1	3	3	2	3	3	2	5	5	2	5	2	2	5	3	1	1	2	2	1	1	1
1443	9/20/2021 16:26:26	Sí	35	2	2	1	1	6	1	2	2	1	1	1	1	1	2	3	3	3	5	4	5	2	1	1	1	1	1	1	2	3	2	2	3	2	2
1444	9/20/2021 16:26:34	Sí	27	2	2	2	1	6	2	2	2	1	1	1	1	3	2	2	4	4	5	4	5	5	4	4	4	4	4	6	4	3	1	5	3	3	3
1445	9/20/2021 16:26:45	Sí	37	2	1	1	1	6	2	2	2	2	1	1	1	2	2	2	4	4	5	4	5	6	1	1	3	7	7	3	4	4	2	5	3	4	4
1446	9/20/2021 16:26:55	Sí	39	2	2	3	1	6	1	2	2	3	1	1	1	3	1	2	5	4	4	3	4	3	4	7	7	5	7	7	3	2	3	3	3	3	3
1447	9/20/2021 16:27:15	Sí	25	1	1	2	2	6	1	2	2	3	1	1	1	1	3	2	6	6	5	4	5	1	1	1	1	1	1	1	3	3	2	5	4	1	5
1448	9/20/2021 16:27:31	Sí	28	2	1	1	1	6	2	2	2	4	1	1	1	2	3	3	3	2	2	4	5	4	3	4	3	3	3	2	3	1	1	1	1	1	1
1449	9/20/2021 16:27:35	Sí	33	1	1	1	1	6	1	2	2	1	2	1	2	3	2	1	5	5	5	4	5	4	1	7	3	3	4	5	5	5	1	5	1	3	1
1450	9/20/2021 16:27:42	Sí	38	2	1	1	1	11	1	1	2	1	1	1	1	3	1	2	5	4	4	4	5	7	4	7	7	7	7	7	5	5	1	3	4	4	4
1451	9/20/2021 16:28:07	Sí	36	1	2	1	1	6	1	1	2	4	1	2	1	1	1	3	1	2	5	3	5	3	3	3	3	3	3	3	2	2	2	2	2	2	2
1452	9/20/2021 16:28:13	Sí	20	2	1	3	2	6	1	2	2	3	2	1	3	5	2	1	3	5	4	3	5	4	4	3	4	5	2	2	1	1	1	1	1	2	2
1453	9/20/2021 16:28:35	Sí	40	2	1	1	1	2	2	2	2	4	1	1	1	3	2	3	3	3	4	4	5	6	4	4	5	6	7	5	4	4	4	4	4	4	5
1454	9/20/2021 16:28:39	Sí	30	1	2	1	1	11	2	2	2	3	2	1	1	3	3	2	3	3	2	3	5	7	4	7	7	7	7	6	2	5	1	2	1	1	1
1455	9/20/2021 16:28:56	Sí	48	1	4	1	1	6	2	2	2	1	1	1	3	2	2	3	3	5	5	4	5	6	5	5	3	4	3	4	3	2	1	1	2	1	2
1456	9/20/2021 16:29:04	Sí	27	2	1	2	1	6	1	2	2	1	1	1	2	2	3	1	3	6	5	3	5	3	5	7	5	2	7	7	3	3	1	4	1	1	1
1457	9/20/2021 16:29:24	Sí	51	2	2	1	1	6	1	2	2	2	1	1	1	3	2	2	6	6	5	4	5	7	7	7	7	7	7	7	5	5	5	5	5	5	5
1458	9/20/2021 16:30:45	Sí	27	1	2	3	5	6	1	2	2	2	1	2	1	5	3	3	3	4	5	4	5	7	1	3	1	1	1	5	1	1	1	1	1	1	1
1459	9/20/2021 16:31:07	Sí	29	2	3	1	1	6	2	2	2	1	2	1	1	3	3	2	3	3	4	4	5	4	3	7	5	6	5	6	1	1	1	2	1	2	1
1460	9/20/2021 16:31:46	Sí	28	1	1	2	6	6	1	1	2	2	1	1	1	3	3	3	5	5	2	3	2	4	4	6	6	6	6	4	4	1	4	1	1	1	1
1461	9/20/2021 16:32:38	Sí	22	2	1	3	2	6	2	2	2	1	1	1	1	3	3	2	6	6	5	4	5	4	4	7	4	4	4	4	5	5	5	5	3	3	3
1462	9/20/2021 16:32:48	Sí	24	2	1	3	2	3	1	1	2	3	2	2	2	2	3	2	4	5	5	4	5	1	1	1	1	1	1	2	5	5	5	5	5	5	5
1463	9/20/2021 16:33:20	Sí	32	2	3	1	1	11	2	2	2	1	2	1	1	3	2	2	1	2	4	4	5	7	4	4	3	3	3	3	4	3	3	4	4	2	4
1464	9/20/2021 16:33:23	Sí	25	1	3	2	1	6	1	1	2	4	1	2	1	1	3	3	2	3	4	4	4	4	4	5	5	4	4	4	3	1	1	1	1	1	1
1465	9/20/2021 16:33:36	Sí	20	2	1	3	2	6	1	1	2	3	2	1	1	2	3	1	3	3	5	4	5	4	1	1	1	1	1	3	4	3	2	5	2	1	1
1466	9/20/2021 16:33:47	Sí	25	2	1	2	2	11	2	2	2	1	1	1	1	4	2	2	1	2	2	3	5	4	7	7	7	7	7	7	1	4	1	1	1	1	1
1467	9/20/2021 16:34:39	Sí	24	2	1	2	1	6	2	2	2	2	1	1	1	3	1	3	5	4	5	4	5	4	4	6	6	6	6	6	5	5	5	5	5	5	5
1468	9/20/2021 16:34:40	Sí	30	1	3	1	1	1	2	1	2	3	2	1	1	3	1	1	1	3	4	4	5	4	5	5	2	1	4	1	2	2	1	1	1	1	1
1469	9/20/2021 16:34:42	Sí	58	2	1	1	1	11	2	2	2	2	2	2	1	3	1	3	3	3	2	3	5	2	4	2	1	2	2	2	4	3	3	4	2	2	2
1470	9/20/2021 16:34:56	Sí	21	2	1	3	2	6	1	1	2	1	1	1	1	5	1	1	1	4	5	4	5	2	1	4	4	2	1	1	5	4	1	5	4	1	3
1471	9/20/2021 16:35:13	Sí	33	2	3	1	1	6	2	2	2	1	1	1	1	3	3	2	2	5	3	4	5	5	1	2	2	6	3	2	2	1	2	1	1	1	1
1472	9/20/2021 16:35:31	Sí	20	2	1	3	2	3	1	2	2	2	1	1	2	2	1	1	4	3	3	4	5	1	1	1	1	1	1	1	4	3	1	5	4	1	2
1473	9/20/2021 16:35:33	Sí	30	2	2	1	1	6	2	2	2	4	2	1	1	1	2	2	1	2	4	2	3	3	4	4	4	4	5	4	4	4	4	4	4	4	3
1474	9/20/2021 16:36:49	Sí	25	2	1	2	2	6	1	1	2	2	2	1	1	1	3	3	2	4	5	4	5	4	3	4	4	4	4	4	3	3	3	3	3	3	3
1475	9/20/2021 16:36:51	Sí	21	1	1	4	2	6	1	1	2	2	2	1	1	1	3	1	2	2	5	4	5	4	1	3	3	3	2	3	5	1	1	5	1	1	1
1476	9/20/2021 16:38:09	Sí	20	2	1	4	2	6	2	2	2	2	2	2	1	2	1	1	1	6	5	4	5	2	1	1	1	1	1	1	4	2	1	5	1	1	1
1477	9/20/2021 16:38:22	Sí	28	2	1	2	1	6	1	2	2	4	2	1	1	1	2	2	3	4	3	3	4	5	4	7	4	5	5	5	3	4	1	4	1	1	1
1478	9/20/2021 16:38:30	Sí	33	2	2	1	1	6	1	1	2	2	1	1	1	2	3	2	4	3	5	4	5	4	3	7	4	3	4	5	1	1	1	1	3	1	1
1479	9/20/2021 16:39:09	Sí	39	2	2	1	1	6	1	2	1	2	2	2	1	2	3	2	3	5	5	3	5	5	4	4	4	3	4	4	3	3	3	3	3	3	3
1480	9/20/2021 16:40:19	Sí	22	2	1	2	2	6	1	2	1	1	1	1	1	3	1	3	3	3	3	3	5	6	4	4	3	3	3	5	2	2	2	2	2	2	2
1481	9/20/2021 16:40:34	Sí	36	2	3	1	1	7	1	2	2	2	1	1	3	4	2	2	4	4	4	4	5	4	4	5	4	1	4	4	3	2	1	3	2	1	1
1482	9/20/2021 16:43:27	Sí	37	1	2	1	1	6	2	2	2	4	1	1	1	2	2	2	5	4	4	4	5	1	1	6	7	1	1	7	4	4	4	4	4	4	4
1483	9/20/2021 16:44:32	Sí	21	1	1	3	2	6	1	2	2	1	1	1	1	4	2	2	3	3	5	4	5	4	2	1	1	1	1	1	4	3	2	4	2	2	1
1484	9/20/2021 16:44:40	Sí	28	2	2	1	1	6	1	1	2	4	1	1	1	2	2	1	5	3	4	3	4	2	2	4	6	4	4	5	1	2	2	4	1	2	2
1485	9/20/2021 16:44:49	Sí	29	2	2	1	1	1	2	2	2	3	1	1	2	2	1	3	3	2	2	4	5	7	2	2	1	1	1	4	1	1	2	1	1	1	1
1486	9/20/2021 16:46:40	Sí	45	1	2	1	1	6	1	2	2	4	1	1	1	2	1	1	3	5	3	3	5	4	2	6	6	3	3	4	2	2	1	3	3	2	2
1487	9/20/2021 16:47:51	Sí	19	1	1	3	2	6	2	2	2	3	1	1	1	1	1	2	1	2	3	3	5	7	1	1	7	7	7	2	1	1	1	1	1	1	1
1488	9/20/2021 16:48:02	Sí	26	1	3	3	5	6	1	2	2	1	1	1	3	3	2	2	4	5	5	3	5	5	3	3	3	3	3	3	2	2	2	2	2	2	2
1489	9/20/2021 16:48:04	Sí	19	1	1	3	2	6	1	2	2	2	2	1	1	1	2	1	2	4	4	3	5	3	4	4	4	5	5	5	3	3	3	3	3	2	3
1490	9/20/2021 16:48:25	Sí	20	2	1	4	2	6	2	1	2	1	1	1	1	2	3	2	2	2	2	2	5	1	1	1	2	1	1	2	3	2	1	3	1	1	1
1491	9/20/2021 16:49:06	Sí	27	2	1	1	1	9	1	2	2	1	1	1	1	3	3	3	2	3	2	3	5	1	4	4	3	5	3	3	3	1	1	3	1	1	1
1492	9/20/2021 16:50:09	Sí	43	1	2	1	1	6	1	2	2	2	1	1	3	2	2	1	6	5	5	4	5	7	1	7	3	7	3	3	5	4	2	4	2	2	2
1493	9/20/2021 16:50:15	Sí	21	2	1	1	3	3	2	1	2	2	1	1	1	2	1	1	4	3	5	4	5	7	7	7	7	7	7	7	1	1	1	1	1	1	1
1494	9/20/2021 16:50:33	Sí	54	2	2	2	1	6	1	2	2	1	1	1	1	2	1	3	4	4	5	4	5	1	2	4	1	4	2	3	3	2	1	4	1	1	1
1495	9/20/2021 16:50:45	Sí	19	1	1	3	2	6	1	2	2	1	1	1	1	1	2	3	3	4	5	4	5	7	4	4	4	4	4	4	1	1	1	1	1	1	1
1496	9/20/2021 16:51:23	Sí	24	2	1	3	2	1	2	2	2	2	1	1	2	2	1	1	3	4	3	4	5	1	4	3	3	3	1	1	4	1	1	1	1	1	1
1497	9/20/2021 16:52:31	Sí	49	2	2	1	1	6	1	2	2	2	2	1	1	1	1	3	1	2	2	3	5	1	1	2	1	1	1	1	1	1	1	1	1	1	1
1498	9/20/2021 16:52:49	Sí	20	2	1	2	2	6	2	2	2	2	2	1	1	1	1	3	1	6	5	3	5	5	2	4	4	4	4	5	2	2	2	2	3	1	1
1499	9/20/2021 16:55:43	Sí	28	1	3	3	1	6	1	2	2	4	1	1	1	2	3	3	3	3	4	3	5	4	3	4	4	3	4	5	5	3	2	4	4	3	3
1500	9/20/2021 16:56:26	Sí	39	2	1	2	1	6	1	2	2	2	2	2	1	2	2	1	6	5	4	3	4	6	5	5	6	5	5	5	2	1	1	1	1	1	1
1501	9/20/2021 16:56:49	Sí	35	1	1	1	1	6	1	2	2	2	2	2	1	5	2	3	4	2	2	2	2	4	4	3	4	3	3	2	3	3	3	3	4	2	2
1502	9/20/2021 16:57:23	Sí	25	2	1	3	2	3	2	2	2	2	1	1	1	1	3	1	2	3	3	4	5	3	2	3	3	2	2	2	4	4	2	3	3	2	3
1503	9/20/2021 16:57:25	Sí	30	2	3	1	2	11	2	2	2	2	1	1	1	3	1	1	3	3	3	2	5	1	1	1	1	1	1	1	3	3	1	1	2	1	1
1504	9/20/2021 16:57:29	Sí	21	1	1	3	2	6	2	1	2	2	2	2	2	5	2	2	2	2	2	2	2	3	4	3	2	3	2	2	2	2	2	2	2	2	2
1505	9/20/2021 16:57:54	Sí	31	2	1	2	1	6	1	1	2	2	1	1	1	3	3	3	3	4	5	4	5	5	1	2	5	2	3	6	4	4	4	4	4	4	3
1506	9/20/2021 16:58:51	Sí	41	2	1	1	1	6	1	2	1	2	2	1	4	1	1	2	3	3	5	4	5	5	4	6	6	2	3	4	4	1	1	3	3	2	3
1507	9/20/2021 16:58:55	Sí	24	2	1	2	2	1	2	2	2	1	1	1	1	3	3	2	4	3	3	4	5	3	5	5	4	3	4	3	1	1	1	1	1	3	3
1508	9/20/2021 16:59:36	Sí	50	2	1	3	3	3	2	2	2	2	2	2	4	3	1	2	3	3	5	4	5	3	3	3	3	4	4	7	1	1	1	1	1	1	1
1509	9/20/2021 17:01:07	Sí	38	2	1	1	1	3	1	2	2	2	2	1	1	3	3	3	2	3	3	4	5	4	4	4	4	4	4	4	4	5	2	4	3	3	3
1510	9/20/2021 17:01:24	Sí	23	2	1	2	2	6	2	2	2	4	1	1	4	2	3	2	3	3	3	2	3	4	4	4	4	4	4	4	3	3	3	3	3	3	3
1511	9/20/2021 17:03:47	Sí	27	1	1	2	1	6	2	2	2	2	1	2	1	3	1	1	2	4	4	4	5	2	2	3	5	4	4	4	2	3	3	4	1	1	1
1512	9/20/2021 17:05:01	Sí	27	2	1	1	1	3	1	2	2	1	1	2	3	2	3	2	4	3	4	4	5	5	2	6	2	2	5	3	3	3	1	4	1	1	1
1513	9/20/2021 17:05:29	Sí	26	2	2	3	2	6	1	2	2	2	2	2	1	1	2	1	1	5	5	3	4	2	3	6	6	6	6	6	1	1	1	1	2	1	1
1514	9/20/2021 17:06:24	Sí	28	2	1	2	2	6	2	2	2	2	1	1	3	2	3	1	5	5	4	4	4	6	6	6	6	6	6	6	4	4	4	4	4	4	4
1515	9/20/2021 17:07:45	Sí	40	1	1	1	3	3	2	2	2	2	1	1	3	1	3	2	3	5	3	4	5	3	1	6	6	2	4	5	3	5	1	4	1	1	1
1516	9/20/2021 17:09:06	Sí	36	1	1	3	1	3	1	2	2	3	1	1	3	4	3	1	5	4	5	4	5	5	4	6	3	4	4	4	5	5	4	5	5	4	5
1517	9/20/2021 17:10:09	Sí	21	1	1	3	1	6	2	2	2	2	1	2	3	3	3	3	1	2	2	4	5	2	3	3	3	3	3	4	3	3	3	3	3	3	3
1518	9/20/2021 17:10:18	Sí	23	2	2	3	6	6	1	1	2	3	1	1	1	2	1	2	5	6	4	3	4	6	6	6	6	5	5	5	3	3	4	4	4	4	4
1519	9/20/2021 17:10:33	Sí	43	2	4	1	1	1	1	2	2	2	2	1	1	3	2	1	3	3	4	2	5	3	3	3	3	3	3	3	4	1	1	4	1	1	1
1520	9/20/2021 17:11:31	Sí	21	2	2	2	2	6	1	2	2	2	1	1	1	3	3	2	4	3	4	4	5	7	1	1	1	1	1	1	1	1	1	2	2	1	1
1521	9/20/2021 17:13:40	Sí	22	2	1	3	2	6	2	2	2	2	1	1	1	2	3	1	2	5	4	3	4	2	4	4	4	4	4	4	3	3	3	3	3	3	3
1522	9/20/2021 17:14:49	Sí	54	2	3	4	1	7	1	2	2	2	1	1	3	2	3	2	5	5	5	3	5	4	2	3	2	3	1	2	4	2	1	4	4	2	2
1523	9/20/2021 17:15:07	Sí	22	2	1	3	2	1	2	2	2	1	1	1	1	2	3	3	4	3	3	3	5	3	1	1	1	1	1	4	1	2	1	1	1	1	1
1524	9/20/2021 17:16:35	Sí	27	1	1	3	2	1	1	2	2	2	1	1	4	2	3	3	5	5	4	4	5	6	3	4	3	2	2	2	4	4	3	4	3	2	4
1525	9/20/2021 17:20:14	Sí	44	2	2	1	1	6	1	2	1	1	1	1	2	1	1	2	6	6	5	4	5	1	1	1	7	7	7	1	5	1	1	1	1	1	1
1526	9/20/2021 17:21:22	Sí	53	2	1	1	1	11	2	1	1	2	1	1	1	3	2	2	3	3	3	3	5	4	4	5	5	5	5	5	2	4	1	2	2	2	2
1527	9/20/2021 17:23:02	Sí	28	2	1	3	3	6	1	2	2	2	1	1	1	5	2	2	6	6	5	4	5	7	7	7	7	7	7	7	5	5	5	5	5	5	5
1528	9/20/2021 17:23:58	Sí	18	2	1	3	1	6	1	2	2	4	1	2	1	1	1	1	6	4	2	4	5	4	3	3	6	7	6	5	4	3	5	4	2	5	2
1529	9/20/2021 17:24:12	Sí	19	2	1	3	2	6	1	1	2	2	1	1	1	1	2	3	2	4	5	4	4	4	2	6	3	5	4	4	4	4	2	4	4	4	5
1530	9/20/2021 17:25:29	Sí	19	2	1	3	2	6	1	1	2	2	2	2	1	5	3	1	3	2	5	3	3	7	7	7	7	6	7	7	5	5	5	4	5	5	5
1531	9/20/2021 17:26:41	Sí	22	2	1	3	2	6	1	1	2	4	1	1	1	1	3	1	3	4	5	4	5	4	4	4	4	4	4	4	4	4	2	4	4	2	2
1532	9/20/2021 17:27:29	Sí	48	2	3	4	5	11	2	2	1	2	2	1	1	4	1	2	3	2	3	3	5	4	4	4	4	4	3	3	3	3	1	4	4	2	2
1533	9/20/2021 17:27:36	Sí	23	2	1	2	2	6	2	1	2	2	1	1	1	2	2	2	3	5	4	3	3	4	3	3	3	4	3	3	3	3	3	3	3	3	3
1534	9/20/2021 17:29:53	Sí	23	1	1	2	1	6	2	1	2	2	1	1	1	2	2	2	3	3	3	3	3	3	3	3	3	3	3	3	3	3	3	3	3	3	3
1535	9/20/2021 17:30:56	Sí	19	2	1	2	2	6	1	1	2	2	1	1	1	5	2	3	6	6	4	3	5	7	7	7	7	7	7	7	2	2	2	2	1	2	2
1536	9/20/2021 17:31:15	Sí	30	1	1	2	1	11	2	2	2	2	2	1	2	3	2	3	4	3	3	3	5	1	1	1	1	1	1	1	2	3	1	2	1	1	1
1537	9/20/2021 17:34:52	Sí	34	2	3	1	2	1	1	2	2	4	1	1	2	3	1	2	3	4	3	4	5	1	1	4	2	2	2	2	4	4	3	4	2	2	3
1538	9/20/2021 17:36:34	Sí	19	2	1	3	2	6	1	1	2	2	2	2	1	2	3	2	3	6	1	2	1	4	4	4	4	4	4	4	3	3	3	3	3	3	3
1539	9/20/2021 17:39:33	Sí	30	2	2	1	1	6	2	2	2	2	1	1	1	3	1	2	3	4	4	4	5	2	2	2	3	2	2	2	4	4	3	4	3	3	3
1540	9/20/2021 17:39:59	Sí	21	2	2	2	2	6	1	2	2	2	1	1	1	3	3	2	4	4	3	3	3	5	4	4	5	4	4	5	3	4	4	3	3	3	3
1541	9/20/2021 17:41:17	Sí	23	1	1	3	1	6	1	2	2	2	1	1	1	4	3	3	4	5	5	4	5	3	3	4	3	2	3	5	3	3	2	5	3	1	2
1542	9/20/2021 17:43:26	Sí	25	2	1	1	2	11	1	2	2	2	1	1	2	3	1	2	3	3	3	4	5	4	4	5	5	4	4	4	3	4	3	4	4	3	3
1543	9/20/2021 17:46:13	Sí	22	2	1	3	2	6	1	1	2	2	2	2	4	5	1	1	3	3	3	3	3	3	3	3	3	3	3	3	3	3	3	3	3	3	3
1544	9/20/2021 17:46:40	Sí	19	1	1	2	6	6	1	2	2	4	1	1	1	3	3	1	3	4	5	4	5	4	4	4	4	4	4	4	3	3	3	3	3	3	3
1545	9/20/2021 17:47:04	Sí	37	2	1	3	5	3	1	2	2	1	1	1	1	3	2	2	5	3	4	4	5	5	1	6	4	2	4	2	3	3	1	1	1	1	1
1546	9/20/2021 17:48:58	Sí	21	2	1	3	5	6	2	1	2	2	2	1	4	1	3	1	3	3	3	3	3	3	3	3	3	3	3	3	5	5	5	5	5	5	5
1547	9/20/2021 17:49:15	Sí	19	2	1	3	2	6	1	2	2	3	2	1	1	4	3	1	3	6	5	4	5	6	7	7	7	6	7	7	5	1	1	5	2	2	4
1548	9/20/2021 17:52:48	Sí	19	2	1	1	2	8	2	2	2	2	2	1	2	1	2	1	2	3	3	2	5	4	3	4	4	4	5	4	2	2	2	2	2	1	2
1549	9/20/2021 17:54:35	Sí	45	2	1	1	1	3	1	2	2	2	1	2	4	3	2	2	5	3	4	4	5	2	4	4	2	2	3	3	4	3	1	2	1	1	1
1550	9/20/2021 17:54:59	Sí	20	1	1	2	2	6	2	1	2	3	2	2	1	1	1	2	1	4	5	4	5	1	2	3	3	3	3	5	1	1	1	1	1	1	1
1551	9/20/2021 17:55:05	Sí	24	2	1	3	2	1	1	2	2	2	1	1	1	2	1	1	2	2	4	4	5	2	1	4	2	1	2	1	2	2	1	2	2	1	2
1552	9/20/2021 17:55:14	Sí	21	1	1	2	2	8	1	2	2	4	1	1	2	1	4	3	3	4	5	4	5	4	1	5	4	4	4	4	2	4	1	3	1	1	1
1553	9/20/2021 17:57:41	Sí	33	1	1	3	1	6	1	2	2	4	1	1	1	3	2	2	2	2	2	2	5	7	5	7	4	3	4	3	1	1	1	1	1	1	1
1554	9/20/2021 17:57:59	Sí	19	2	1	3	2	8	1	1	2	2	1	1	1	1	4	1	2	3	5	4	5	2	3	2	1	3	2	4	3	1	1	1	1	1	1
1555	9/20/2021 18:00:00	Sí	30	1	1	1	1	3	2	2	1	3	2	1	1	3	3	2	4	3	2	3	5	4	4	4	4	4	5	5	1	5	1	1	1	1	1
1556	9/20/2021 18:00:27	Sí	30	1	2	2	2	6	1	2	2	4	2	1	3	2	3	3	3	2	3	4	5	1	1	1	1	1	1	1	1	1	1	1	1	1	1
1557	9/20/2021 18:02:21	Sí	58	2	2	1	1	6	2	1	2	1	1	1	1	2	1	1	3	3	3	3	5	4	3	3	3	4	4	3	1	1	1	1	1	1	1
1558	9/20/2021 18:03:20	Sí	30	2	1	3	2	1	1	1	2	4	1	1	2	1	4	3	3	3	3	3	5	4	4	4	4	4	4	4	3	2	1	2	1	1	1
1559	9/20/2021 18:04:25	Sí	22	1	1	3	2	1	2	2	2	1	1	1	1	3	1	3	2	2	5	4	5	1	2	2	2	2	2	2	3	3	1	3	2	1	1
1560	9/20/2021 18:05:17	Sí	24	2	1	2	2	6	1	1	2	1	1	1	3	2	2	3	1	1	5	2	5	2	2	2	2	2	2	3	2	2	3	2	2	2	2
1561	9/20/2021 18:05:52	Sí	30	2	1	1	1	10	2	2	2	2	1	1	3	3	2	3	4	2	4	3	5	4	4	4	4	3	4	4	4	1	4	4	4	1	1
1562	9/20/2021 18:06:32	Sí	28	1	3	1	1	3	1	1	2	2	1	1	1	2	3	2	3	3	4	3	4	5	5	5	5	5	5	5	3	3	4	3	3	2	2
1563	9/20/2021 18:10:42	Sí	19	2	1	3	2	1	2	2	2	2	1	1	1	2	2	3	1	3	3	3	5	4	2	2	3	3	3	3	3	3	2	3	3	3	3
1564	9/20/2021 18:11:21	Sí	24	2	1	1	3	8	2	2	2	3	1	1	4	2	3	1	3	5	3	4	5	1	7	1	5	5	5	3	3	1	1	1	1	1	1
1565	9/20/2021 18:12:07	Sí	24	2	1	1	5	6	2	2	2	2	1	1	1	3	2	1	1	5	5	4	5	7	2	6	4	4	6	7	1	1	1	1	1	1	1
1566	9/20/2021 18:12:50	Sí	61	2	2	4	2	6	1	1	1	2	1	1	1	1	2	2	2	1	3	4	5	7	1	4	2	7	7	6	4	4	4	5	5	4	4
1567	9/20/2021 18:13:32	Sí	18	2	1	2	2	8	2	2	2	2	2	1	1	1	1	3	4	5	5	3	5	4	2	4	4	4	4	4	3	1	1	3	1	1	1
1568	9/20/2021 18:16:55	Sí	19	2	1	3	2	4	2	2	2	2	2	1	2	2	1	2	1	3	2	4	4	4	4	4	4	4	4	4	1	1	1	1	1	1	1
1569	9/20/2021 18:23:50	Sí	34	2	3	3	2	1	1	2	1	2	1	1	1	2	2	1	5	4	4	4	5	4	1	4	1	3	3	3	3	3	1	3	1	1	1
1570	9/20/2021 18:24:07	Sí	21	2	1	3	2	8	2	2	2	2	1	1	4	3	4	1	4	4	4	2	5	4	6	5	4	4	3	6	2	1	3	1	4	1	2
1571	9/20/2021 18:24:12	Sí	30	2	2	1	1	1	2	2	2	2	1	1	2	4	1	3	3	4	5	4	5	6	1	1	1	1	2	1	2	3	1	1	1	1	1
1572	9/20/2021 18:24:14	Sí	21	2	1	2	3	8	1	2	2	1	1	1	2	2	2	1	3	3	5	4	5	4	2	4	4	4	4	4	3	4	2	4	3	2	1
1573	9/20/2021 18:25:52	Sí	34	1	1	1	1	1	2	2	2	2	1	1	2	3	2	3	4	3	2	3	5	1	2	2	2	2	2	2	1	2	1	2	1	1	1
1574	9/20/2021 18:26:19	Sí	30	2	1	2	1	3	2	2	2	3	1	1	1	3	2	2	1	2	2	4	1	4	7	7	7	6	6	7	1	3	2	1	4	1	1
1575	9/20/2021 18:27:02	Sí	33	2	2	1	1	11	1	2	2	2	2	1	1	4	1	2	3	3	4	4	5	3	4	4	4	4	4	3	4	4	3	3	3	3	3
1576	9/20/2021 18:27:28	Sí	23	2	1	3	2	8	1	2	2	1	1	1	1	2	3	3	2	3	5	3	5	1	1	1	1	1	1	1	1	5	1	1	3	1	1
1577	9/20/2021 18:31:11	Sí	55	1	2	1	1	11	2	2	2	2	2	1	1	3	1	1	2	2	3	3	4	3	3	4	3	4	3	3	1	1	1	2	4	1	1
1578	9/20/2021 18:32:42	Sí	61	1	4	4	1	11	2	2	1	2	2	1	1	1	3	2	3	4	4	4	5	4	4	6	5	5	4	4	4	4	3	3	4	3	4
1579	9/20/2021 18:33:04	Sí	21	2	1	3	2	6	1	1	2	2	2	1	2	1	2	3	2	3	5	3	5	2	3	3	3	3	3	3	2	2	2	2	2	2	2
1580	9/20/2021 18:33:07	Sí	20	1	1	1	2	8	2	2	2	1	1	1	1	2	2	1	2	2	3	4	5	2	1	2	3	1	1	2	1	2	1	3	1	1	1
1581	9/20/2021 18:34:32	Sí	25	2	1	3	2	1	2	2	2	2	1	1	1	3	2	1	3	3	4	4	5	4	4	4	3	3	4	3	4	2	2	4	2	2	2
1582	9/20/2021 18:37:32	Sí	39	2	2	1	1	6	1	2	2	1	1	1	1	1	4	2	5	4	5	4	5	6	4	4	4	4	4	4	4	4	3	4	4	2	2
1583	9/20/2021 18:37:56	Sí	21	2	1	3	2	6	2	2	2	1	1	1	1	1	3	1	3	5	5	3	5	3	2	1	1	2	1	1	1	3	4	5	4	2	5
1584	9/20/2021 18:38:44	Sí	35	2	2	1	1	3	2	2	2	2	1	2	2	3	2	1	3	4	3	4	5	1	3	1	1	1	1	1	3	3	2	2	2	2	2
1585	9/20/2021 18:38:59	Sí	35	2	1	2	1	1	2	2	2	3	1	1	3	2	1	1	3	3	4	3	5	5	2	2	5	5	6	1	4	4	1	3	4	3	3
1586	9/20/2021 18:39:44	Sí	22	2	1	3	2	8	2	2	2	2	2	1	2	3	2	2	2	4	5	3	5	7	1	2	1	2	2	1	1	1	1	1	1	1	1
1587	9/20/2021 18:41:09	Sí	28	2	1	1	1	11	2	1	2	2	2	2	1	3	1	1	5	6	4	4	4	5	5	6	5	5	6	5	4	4	3	3	4	4	4
1588	9/20/2021 18:41:14	Sí	23	2	1	3	2	8	1	2	2	2	2	1	2	2	2	3	3	4	5	4	5	3	3	4	4	4	5	4	5	4	5	5	4	1	1
1589	9/20/2021 18:44:28	Sí	20	2	1	1	2	8	2	2	2	1	1	1	1	1	2	1	4	4	5	4	5	7	4	4	4	5	4	4	3	4	1	5	1	5	3
1590	9/20/2021 18:44:44	Sí	23	2	1	2	2	1	2	2	2	1	1	1	1	3	1	1	3	3	5	4	5	4	2	4	5	4	2	4	1	5	1	1	1	1	1
1591	9/20/2021 18:44:54	Sí	19	2	1	3	2	8	2	2	2	2	1	1	1	1	2	1	2	4	5	4	5	4	1	1	1	4	4	4	1	1	1	1	1	1	1
1592	9/20/2021 18:45:36	Sí	30	2	2	2	1	7	2	2	2	2	2	1	1	3	2	3	1	2	5	3	5	2	6	7	4	7	6	2	1	1	1	1	1	1	1
1593	9/20/2021 18:45:38	Sí	20	1	1	2	1	8	2	2	2	2	1	1	4	3	4	2	5	3	4	4	5	5	1	1	4	4	3	6	3	1	1	5	2	1	1
1594	9/20/2021 18:47:07	Sí	22	1	1	3	2	8	2	2	2	1	1	1	1	2	4	2	4	4	5	4	5	4	7	7	7	7	7	7	5	5	5	5	4	2	3
1595	9/20/2021 18:47:46	Sí	23	2	1	3	2	1	1	2	2	3	1	1	1	1	3	1	3	2	5	4	5	4	4	4	3	3	4	5	5	4	3	5	4	2	3
1596	9/20/2021 18:47:57	Sí	24	1	1	3	2	3	1	1	2	2	2	2	2	2	3	1	3	4	3	4	5	2	2	3	2	3	2	1	3	3	1	3	1	1	1
1597	9/20/2021 18:49:12	Sí	20	2	1	1	2	8	2	2	2	1	1	1	4	3	3	1	4	4	5	4	5	1	3	3	2	1	3	2	3	1	1	4	1	1	3
1598	9/20/2021 18:50:13	Sí	19	2	1	3	3	8	2	2	2	2	1	1	1	2	3	2	2	4	5	4	5	2	2	4	1	3	3	4	1	2	1	1	1	1	1
1599	9/20/2021 18:50:40	Sí	20	2	1	3	4	6	2	2	2	2	2	1	1	3	4	3	1	4	5	2	5	5	5	6	5	5	5	5	2	2	2	2	2	2	2
1600	9/20/2021 18:51:03	Sí	19	2	1	3	2	6	1	2	2	3	1	1	4	2	3	2	3	4	5	4	5	7	5	5	5	5	5	6	3	4	3	4	3	4	3
1601	9/20/2021 18:52:39	Sí	22	2	1	3	2	6	1	2	2	3	1	1	1	2	4	3	2	4	4	4	5	5	3	4	5	4	4	3	3	2	2	3	2	1	1
1602	9/20/2021 18:52:41	Sí	25	2	3	3	1	6	2	2	2	2	1	1	1	2	1	3	3	4	5	4	5	3	3	4	3	3	3	4	3	1	1	4	1	1	1
1603	9/20/2021 18:52:56	Sí	30	2	1	1	1	3	2	2	2	2	2	1	1	4	1	1	3	2	2	4	5	1	1	1	1	1	1	1	1	1	1	1	1	1	1
1604	9/20/2021 18:52:58	Sí	20	2	1	2	5	6	2	1	2	1	1	2	1	2	2	3	5	5	5	4	5	5	2	4	4	3	3	6	3	1	1	3	1	1	1
1605	9/20/2021 18:54:47	Sí	20	1	1	2	5	6	2	2	2	4	1	2	4	1	3	1	3	2	4	4	5	3	2	2	3	3	3	4	3	1	1	1	1	1	1
1606	9/20/2021 18:55:15	Sí	21	2	1	3	5	6	2	2	2	2	1	1	1	1	2	2	2	3	4	4	5	7	1	2	1	1	1	3	4	2	1	4	4	1	1
1607	9/20/2021 18:55:27	Sí	63	2	4	4	5	1	2	2	2	2	1	1	1	2	4	3	2	3	3	4	5	6	1	4	1	2	2	2	3	4	3	3	4	3	3
1608	9/20/2021 18:59:02	Sí	27	2	1	3	2	1	1	2	2	2	1	1	1	2	1	1	4	3	4	4	5	3	4	4	3	3	3	3	1	4	1	1	1	1	1
1609	9/20/2021 19:03:07	Sí	19	2	1	3	2	8	2	2	2	1	1	1	1	1	3	2	3	4	5	4	5	4	3	4	4	4	4	4	4	4	2	4	4	3	3
1610	9/20/2021 19:04:42	Sí	28	1	3	1	2	1	2	2	2	2	1	1	1	3	2	2	3	4	5	4	5	5	4	7	5	6	7	7	3	1	1	3	1	1	1
1611	9/20/2021 19:08:24	Sí	20	2	1	3	5	6	1	1	2	2	2	2	1	1	1	2	1	1	2	3	3	2	2	2	1	2	2	1	1	2	2	2	2	3	2
1612	9/20/2021 19:12:57	Sí	53	2	3	1	1	8	1	2	2	2	1	1	4	3	1	2	3	3	4	4	5	2	1	2	2	1	1	1	4	1	1	5	4	1	1
1613	9/20/2021 19:13:10	Sí	27	2	1	1	1	6	2	2	2	1	1	1	3	3	2	3	2	2	5	4	5	4	3	2	2	4	3	6	4	4	1	3	1	1	1
1614	9/20/2021 19:13:29	Sí	20	2	1	3	2	6	2	1	2	4	1	1	1	1	1	2	2	3	3	3	1	4	4	6	6	6	5	7	1	1	1	1	2	1	1
1615	9/20/2021 19:15:09	Sí	51	1	2	1	1	1	2	2	2	4	1	1	1	3	1	3	2	3	3	2	5	4	2	4	4	4	4	4	2	2	2	2	2	2	1
1616	9/20/2021 19:16:19	Sí	29	2	1	2	2	6	1	1	2	4	1	1	1	3	4	3	3	1	5	4	5	4	4	5	5	5	5	5	2	2	2	2	2	2	2
1617	9/20/2021 19:16:52	Sí	23	2	3	3	2	8	1	2	2	2	1	1	2	1	2	2	4	5	4	4	5	1	1	2	2	1	1	1	1	1	1	1	1	1	1
1618	9/20/2021 19:18:58	Sí	21	2	1	3	2	1	1	2	2	2	1	1	3	1	2	1	2	4	5	4	5	5	1	3	1	3	3	3	5	3	2	4	3	1	4
1619	9/20/2021 19:20:29	Sí	23	2	1	3	2	10	2	2	1	4	1	1	1	1	1	3	3	4	5	4	5	4	2	4	4	4	4	4	3	3	1	3	1	1	1
1620	9/20/2021 19:20:52	Sí	22	2	1	1	1	8	2	2	2	2	1	1	1	2	2	2	3	3	4	4	5	4	6	2	6	4	2	2	1	2	2	3	2	2	2
1621	9/20/2021 19:21:01	Sí	29	2	1	2	1	1	2	2	2	3	2	1	1	3	2	3	3	3	3	4	5	4	3	4	3	4	3	2	3	3	2	4	3	2	2
1622	9/20/2021 19:27:08	Sí	21	1	1	3	2	3	2	2	2	2	1	1	2	1	2	1	2	4	3	4	5	4	1	4	4	3	3	3	4	3	3	3	1	1	1
1623	9/20/2021 19:28:11	Sí	23	2	1	3	2	3	2	2	2	3	2	2	2	2	3	2	3	3	3	3	5	2	3	4	4	3	4	4	1	5	1	2	5	1	4
1624	9/20/2021 19:29:11	Sí	26	2	1	3	1	6	1	2	2	2	2	1	1	2	1	3	2	4	4	3	5	4	4	4	4	4	4	4	1	1	1	1	1	1	1
1625	9/20/2021 19:29:48	Sí	23	1	1	2	2	3	1	2	2	3	2	1	2	3	2	2	4	3	4	4	5	2	1	3	2	2	1	2	4	4	2	4	2	2	1
1626	9/20/2021 19:30:42	Sí	21	1	1	4	2	3	1	2	2	2	1	2	1	5	1	1	5	5	5	4	5	1	1	1	1	2	1	1	5	5	3	1	5	3	5
1627	9/20/2021 19:37:31	Sí	55	2	4	1	1	1	2	2	2	2	1	1	1	3	2	3	3	3	2	4	5	6	4	4	1	1	3	1	5	3	1	1	3	1	3
1628	9/20/2021 19:39:06	Sí	35	2	2	1	1	1	1	1	2	3	1	1	2	3	2	1	4	4	4	4	5	3	3	3	2	2	2	2	2	1	1	2	2	1	1
1629	9/20/2021 19:39:37	Sí	42	2	1	1	1	1	2	2	2	2	2	1	2	1	2	3	3	3	4	3	5	7	1	7	6	3	4	3	1	3	3	4	3	3	3
1630	9/20/2021 19:40:47	Sí	59	1	1	1	1	3	2	2	2	2	1	1	1	3	1	1	2	4	5	4	5	3	3	3	6	3	3	3	2	2	2	2	2	2	2
1631	9/20/2021 19:41:17	Sí	21	2	1	3	2	1	2	2	2	2	2	1	1	2	3	3	2	2	3	3	5	5	2	3	3	4	4	2	3	4	2	4	3	1	3
1632	9/20/2021 19:41:28	Sí	23	2	1	3	1	6	1	2	2	2	1	1	1	1	3	2	2	3	5	4	5	1	1	1	1	1	1	1	3	1	1	4	1	1	1
1633	9/20/2021 19:42:09	Sí	43	1	3	1	1	1	1	2	2	2	2	1	4	3	3	3	1	1	2	2	5	5	7	7	7	6	6	6	1	1	1	2	2	1	1
1634	9/20/2021 19:47:59	Sí	20	2	1	3	2	3	2	2	2	2	1	2	1	3	4	3	4	5	5	3	5	6	4	3	4	5	5	5	3	4	1	2	2	1	2
1635	9/20/2021 19:48:59	Sí	38	1	1	1	1	11	2	2	2	2	1	1	3	3	1	1	2	3	4	3	5	2	2	2	1	2	1	1	2	2	1	1	1	1	1
1636	9/20/2021 19:50:27	Sí	45	1	1	1	3	3	1	2	1	2	2	1	1	2	1	1	3	4	5	4	5	1	1	1	1	1	1	7	4	4	1	5	1	1	1
1637	9/20/2021 19:51:30	Sí	29	2	1	1	1	1	2	2	2	1	1	1	1	3	2	3	3	3	4	3	5	2	4	3	3	3	3	3	2	1	1	1	1	1	1
1638	9/20/2021 19:52:10	Sí	40	2	2	1	6	11	2	2	1	2	2	1	1	3	2	2	3	1	3	3	5	4	1	5	2	3	4	3	2	3	1	1	1	1	1
1639	9/20/2021 19:52:39	Sí	21	2	1	2	2	3	2	2	1	1	1	1	1	3	3	1	2	4	3	3	5	2	2	3	3	2	2	4	2	3	2	3	2	1	1
1640	9/20/2021 19:54:07	Sí	57	2	1	1	1	11	1	2	2	2	2	1	1	1	2	2	3	2	3	3	5	6	6	7	6	5	6	6	1	1	1	1	1	1	1
1641	9/20/2021 19:57:16	Sí	53	2	4	2	2	6	1	2	2	1	2	2	1	3	1	2	3	4	4	4	5	3	3	3	4	4	4	4	1	1	1	1	1	1	2
1642	9/20/2021 19:58:35	Sí	20	2	1	3	2	6	1	2	2	2	1	1	1	2	4	1	3	3	5	3	5	7	4	4	5	4	4	4	2	3	2	2	2	2	2
1643	9/20/2021 20:01:28	Sí	19	2	1	3	5	1	2	2	2	3	1	1	3	3	3	3	1	4	3	4	5	6	1	4	4	7	1	4	4	4	4	4	4	3	3
1644	9/20/2021 20:02:47	Sí	23	2	1	2	2	3	1	2	1	2	1	1	1	3	3	3	3	3	4	3	5	5	4	4	1	2	2	2	3	2	1	1	1	1	1
1645	9/20/2021 20:04:19	Sí	20	2	1	3	2	6	1	2	2	2	2	2	1	1	4	2	3	6	5	4	5	4	6	6	6	6	6	5	4	4	2	4	3	3	2
1646	9/20/2021 20:04:23	Sí	19	2	1	2	5	6	1	2	2	1	1	1	1	3	1	1	2	4	3	1	3	2	4	5	4	4	4	4	3	4	3	4	4	3	3
1647	9/20/2021 20:06:19	Sí	50	1	2	3	5	3	1	2	1	2	2	1	4	1	3	2	3	3	5	3	5	5	4	4	4	4	4	4	1	1	1	3	5	1	1
1648	9/20/2021 20:06:44	Sí	40	2	1	3	1	11	2	2	2	2	2	2	1	1	4	1	2	4	3	4	5	5	1	4	2	2	2	2	1	1	1	1	1	1	1
1649	9/20/2021 20:09:13	Sí	50	2	1	1	2	3	1	2	2	2	2	1	1	3	2	2	1	4	2	1	1	7	7	7	7	7	7	7	1	1	1	1	1	1	1
1650	9/20/2021 20:11:52	Sí	35	1	1	1	1	11	2	2	2	2	1	1	1	3	1	2	2	3	4	4	5	5	6	5	4	5	5	4	1	3	1	1	1	1	1
1651	9/20/2021 20:13:16	Sí	22	2	1	3	2	6	2	2	2	2	1	1	1	3	2	1	3	2	3	2	5	1	1	1	1	1	1	1	2	2	3	2	2	2	2
1652	9/20/2021 20:14:02	Sí	38	2	1	1	1	6	1	2	1	1	1	1	1	3	1	1	2	4	5	2	5	1	1	3	1	1	1	1	3	1	1	3	1	1	1
1653	9/20/2021 20:15:08	Sí	51	2	4	1	3	3	1	2	2	2	2	2	1	1	3	2	1	2	1	4	5	6	4	4	1	4	4	3	1	2	1	2	1	1	1
1654	9/20/2021 20:16:14	Sí	35	2	1	1	1	11	1	2	2	1	1	1	1	3	1	2	3	4	4	4	5	2	4	3	5	5	5	7	4	4	2	4	4	4	4
1655	9/20/2021 20:16:37	Sí	19	2	1	3	5	6	2	1	2	4	2	1	1	1	2	3	4	1	2	2	2	3	3	2	2	3	2	2	3	2	3	2	2	2	3
1656	9/20/2021 20:16:48	Sí	22	1	1	2	2	6	1	2	2	2	1	2	2	3	3	3	3	5	5	4	5	4	4	5	3	3	4	4	5	3	1	5	2	2	3
1657	9/20/2021 20:17:03	Sí	25	1	1	2	2	9	2	2	2	3	1	1	1	2	1	3	3	3	4	3	5	3	2	3	4	6	4	4	2	3	2	3	3	2	2
1658	9/20/2021 20:18:43	Sí	59	1	1	1	1	7	1	2	1	2	1	1	1	3	2	2	5	4	5	3	5	3	5	4	2	2	2	3	3	2	1	2	1	1	2
1659	9/20/2021 20:21:00	Sí	23	2	1	3	1	3	1	1	2	1	2	1	1	3	3	1	3	3	3	4	5	3	4	2	1	1	1	1	2	3	1	3	1	1	1
1660	9/20/2021 20:21:36	Sí	28	2	1	1	2	1	2	2	2	1	1	1	4	2	1	1	2	3	4	4	5	4	1	3	4	4	4	1	1	1	1	3	1	1	1
1661	9/20/2021 20:22:31	Sí	22	1	1	2	2	3	2	2	2	2	2	2	1	3	1	2	2	4	4	4	5	2	2	2	3	2	2	1	2	2	1	1	1	1	1
1662	9/20/2021 20:23:24	Sí	24	2	1	3	2	6	1	2	2	1	2	1	1	3	3	2	2	3	4	3	5	4	5	5	5	5	4	4	3	3	3	3	3	3	3
1663	9/20/2021 20:24:06	Sí	25	2	1	2	2	1	2	2	2	2	1	1	1	3	4	1	3	3	5	4	5	4	3	4	4	4	4	4	4	4	3	4	4	3	3
1664	9/20/2021 20:24:31	Sí	24	1	1	3	1	6	2	2	2	1	1	1	1	3	3	3	2	4	4	4	5	4	3	4	2	1	1	1	2	1	1	1	2	1	1
1665	9/20/2021 20:26:46	Sí	20	2	1	3	5	8	1	2	2	3	1	1	1	3	2	3	3	4	4	3	5	5	4	3	6	5	4	4	5	5	1	5	3	3	1
1666	9/20/2021 20:27:01	Sí	35	2	1	2	1	6	1	2	2	2	1	1	1	2	3	1	3	4	4	3	5	2	3	1	1	1	1	1	4	3	1	4	3	1	4
1667	9/20/2021 20:27:02	Sí	41	2	3	2	1	11	1	1	2	2	1	1	1	2	1	2	3	3	4	3	5	6	4	4	4	3	3	4	1	1	1	1	1	1	1
1668	9/20/2021 20:27:43	Sí	27	2	1	1	4	3	2	2	1	2	2	1	1	3	3	3	4	4	4	4	5	4	3	6	5	4	4	6	4	4	4	3	3	2	4
1669	9/20/2021 20:28:24	Sí	34	2	1	1	1	6	1	2	2	2	1	1	1	3	3	2	4	4	3	3	4	5	5	7	5	5	5	5	4	3	2	2	3	2	3
1670	9/20/2021 20:29:09	Sí	52	2	4	2	3	6	1	1	1	1	1	1	2	2	4	2	3	5	5	4	5	5	1	4	5	5	6	4	4	4	2	4	4	3	3
1671	9/20/2021 20:29:23	Sí	52	2	1	2	1	6	2	2	2	2	1	1	4	1	2	3	1	2	2	2	5	7	1	4	4	4	4	5	1	1	1	1	1	1	1
1672	9/20/2021 20:29:26	Sí	49	1	4	1	1	6	1	2	2	4	1	1	1	1	3	2	1	5	4	4	5	4	4	4	4	4	4	4	3	3	1	3	3	3	3
1673	9/20/2021 20:29:52	Sí	26	2	1	2	1	6	1	2	2	1	1	1	1	2	2	1	2	4	3	2	5	3	5	4	3	3	4	2	2	1	1	1	1	1	1
1674	9/20/2021 20:30:12	Sí	24	2	1	2	2	3	1	1	2	2	1	1	4	1	2	1	2	3	5	4	5	5	1	1	1	1	1	1	4	4	4	4	4	3	4
1675	9/20/2021 20:30:24	Sí	19	2	1	3	2	6	1	1	2	1	1	1	3	2	1	2	3	5	5	4	5	4	4	1	1	2	2	1	1	1	1	1	1	1	2
1676	9/20/2021 20:30:32	Sí	42	1	1	1	1	6	2	2	2	2	1	1	2	3	1	1	2	3	5	4	5	1	1	1	1	1	1	1	4	3	1	5	3	3	4
1677	9/20/2021 20:30:50	Sí	41	2	4	1	2	1	1	2	2	1	1	1	1	3	2	3	3	4	5	4	5	7	2	2	6	1	1	1	3	2	1	3	1	1	1
1678	9/20/2021 20:31:58	Sí	35	2	2	1	1	1	2	2	2	1	1	1	1	3	3	3	3	3	3	4	5	5	2	4	2	4	4	4	4	4	3	5	4	2	3
1679	9/20/2021 20:32:41	Sí	26	2	1	3	2	6	1	1	2	2	2	2	1	1	3	2	1	3	4	1	3	4	1	4	4	4	4	4	1	1	1	1	1	1	1
1680	9/20/2021 20:32:49	Sí	45	1	2	1	1	6	2	2	2	2	1	1	1	2	1	2	2	6	5	4	5	3	3	2	1	1	1	1	5	5	1	5	5	2	2
1681	9/20/2021 20:37:52	Sí	34	1	1	1	1	6	1	2	2	1	1	1	1	2	3	1	3	3	3	3	5	3	2	3	3	3	3	3	2	2	2	4	2	2	2
1682	9/20/2021 20:38:48	Sí	32	2	1	2	1	6	1	2	2	2	2	1	1	2	1	3	4	5	4	4	5	6	2	3	3	1	2	5	3	1	3	3	3	3	3
1683	9/20/2021 20:39:28	Sí	39	2	1	1	1	6	2	2	2	2	1	1	1	3	2	3	3	4	4	4	5	4	4	4	4	5	4	4	4	4	4	4	4	3	3
1684	9/20/2021 20:39:30	Sí	22	1	1	1	2	6	2	2	2	4	1	1	3	3	4	2	2	3	3	4	5	7	4	6	3	3	3	4	5	5	3	5	5	5	5
1685	9/20/2021 20:40:01	Sí	25	1	1	1	2	6	1	2	2	1	1	1	1	1	2	2	6	6	5	4	5	7	7	7	7	7	7	7	3	1	1	1	1	1	1
1686	9/20/2021 20:40:19	Sí	19	2	1	3	5	8	1	2	2	2	1	1	1	2	4	2	3	4	5	4	4	6	4	4	4	4	4	1	3	3	3	3	3	3	3
1687	9/20/2021 20:40:36	Sí	20	2	1	2	5	6	2	2	2	4	1	1	1	2	3	3	4	5	5	4	5	4	5	5	4	4	4	4	4	3	3	3	4	3	3
1688	9/20/2021 20:41:48	Sí	38	2	2	2	1	6	1	2	1	2	1	1	1	1	4	2	2	3	5	3	5	3	4	4	4	3	4	4	5	5	1	2	5	2	2
1689	9/20/2021 20:41:54	Sí	46	1	2	2	1	6	2	2	2	2	1	1	4	3	4	3	1	2	2	1	5	3	6	7	7	6	6	6	2	1	1	3	2	1	1
1690	9/20/2021 20:43:38	Sí	50	2	2	1	5	3	1	2	1	1	1	1	1	4	2	2	4	2	5	4	5	1	2	6	1	3	2	3	5	5	5	5	5	5	5
1691	9/20/2021 20:45:22	Sí	27	2	1	2	1	3	1	2	2	2	2	1	3	2	2	1	4	4	3	4	5	4	2	2	2	2	2	2	3	3	3	4	3	3	3
1692	9/20/2021 20:45:45	Sí	35	2	2	1	3	11	1	2	2	2	1	1	1	3	1	3	3	3	3	2	5	4	4	6	3	4	3	4	2	2	1	1	1	1	1
1693	9/20/2021 20:45:53	Sí	38	2	3	3	1	3	1	2	2	2	1	1	2	1	2	1	3	4	4	4	5	1	3	1	1	1	1	1	4	4	2	4	1	1	1
1694	9/20/2021 20:46:08	Sí	51	2	2	1	1	3	1	1	2	2	2	1	1	2	1	1	4	3	4	4	5	1	2	1	1	1	2	1	4	5	1	2	3	1	3
1695	9/20/2021 20:47:10	Sí	25	1	1	3	5	3	1	2	2	1	1	1	1	2	3	3	2	4	4	3	5	3	4	4	4	4	4	5	4	4	3	3	3	1	1
1696	9/20/2021 20:47:11	Sí	22	1	1	3	2	3	1	2	1	2	2	2	2	2	3	1	4	4	4	4	5	2	2	1	1	1	1	2	3	3	1	4	3	1	3
1697	9/20/2021 20:48:18	Sí	18	1	1	3	2	8	2	2	2	2	1	1	1	2	2	3	3	3	3	4	5	2	2	4	4	4	3	4	3	2	1	4	3	1	1
1698	9/20/2021 20:49:30	Sí	29	1	1	1	1	11	2	2	2	2	2	1	4	3	4	2	4	4	3	4	5	4	4	4	6	6	4	6	4	5	2	2	2	1	1
1699	9/20/2021 20:50:32	Sí	59	2	2	4	5	3	1	2	1	2	1	2	1	2	3	3	1	2	4	3	2	6	7	7	7	7	7	7	3	3	3	3	3	3	3
1700	9/20/2021 20:51:11	Sí	53	1	1	1	1	7	2	2	1	1	1	1	1	3	2	2	5	3	4	3	5	6	4	4	1	2	3	4	1	1	1	3	1	1	1
1701	9/20/2021 20:52:16	Sí	19	2	1	3	2	8	1	2	2	4	1	1	1	4	2	2	2	4	2	4	5	1	1	1	1	1	1	2	3	1	1	3	2	1	1
1702	9/20/2021 20:52:32	Sí	27	2	3	2	1	3	1	2	1	3	1	1	4	3	1	3	5	3	2	4	5	3	3	6	6	6	6	2	3	1	1	3	1	1	2
1703	9/20/2021 20:52:53	Sí	24	2	1	2	2	6	2	1	2	2	2	2	1	1	2	2	3	6	5	4	5	1	1	1	1	1	1	2	1	1	1	5	1	1	2
1704	9/20/2021 20:57:07	Sí	26	2	1	3	2	6	1	2	2	4	1	1	1	4	1	1	2	3	2	2	5	2	2	4	2	1	1	1	1	1	1	1	1	1	1
1705	9/20/2021 20:58:15	Sí	57	2	2	1	1	6	2	2	2	1	2	1	4	3	3	3	4	4	3	2	3	4	4	3	4	4	4	4	3	2	1	2	2	2	2
1706	9/20/2021 20:59:21	Sí	38	2	4	2	1	12	1	2	2	2	1	1	1	2	3	3	2	2	5	4	5	1	4	1	1	1	1	1	5	1	1	5	1	1	1
1707	9/20/2021 20:59:43	Sí	32	2	1	1	1	3	1	2	2	1	1	1	1	3	2	1	2	3	4	2	5	1	1	1	1	1	1	1	1	1	1	1	1	1	1
1708	9/20/2021 20:59:50	Sí	32	2	2	1	1	6	1	2	2	1	1	1	1	1	2	2	2	3	2	3	1	7	7	4	4	7	7	7	1	5	1	1	1	1	1
1709	9/20/2021 21:00:58	Sí	22	2	1	3	1	8	1	2	2	2	1	1	1	2	3	1	3	3	5	3	5	1	4	1	1	1	1	1	4	4	3	4	4	3	4
1710	9/20/2021 21:03:35	Sí	28	2	1	1	3	6	2	2	2	2	1	1	1	2	3	1	3	6	5	4	5	4	4	6	6	6	6	6	5	5	4	5	5	5	5
1711	9/20/2021 21:03:43	Sí	34	2	2	1	1	11	1	2	2	3	2	1	1	3	4	2	2	3	3	3	5	7	4	6	4	1	4	1	3	3	1	1	1	1	1
1712	9/20/2021 21:04:40	Sí	30	2	1	1	1	7	1	2	2	2	2	1	3	4	2	2	4	6	5	4	5	2	5	2	2	2	1	2	2	1	1	5	1	2	1
1713	9/20/2021 21:05:28	Sí	20	2	1	2	2	3	2	2	2	2	1	2	1	2	3	3	1	2	3	3	5	4	5	6	4	3	4	6	1	1	1	3	1	1	1
1714	9/20/2021 21:06:34	Sí	29	1	1	1	1	11	2	2	2	2	2	1	1	3	2	3	3	3	4	4	5	1	3	3	3	1	3	3	4	4	1	3	4	1	4
1715	9/20/2021 21:07:39	Sí	47	2	4	1	2	6	2	2	1	2	1	1	1	3	3	3	2	5	5	4	5	1	1	1	5	1	1	1	1	1	1	5	1	1	1
1716	9/20/2021 21:08:44	Sí	59	2	4	1	1	12	2	2	2	1	1	1	1	2	3	1	1	3	3	1	5	5	3	4	3	3	3	1	4	4	1	1	4	1	1
1717	9/20/2021 21:12:09	Sí	23	2	1	3	2	6	1	2	2	2	1	2	1	2	4	3	4	3	3	4	5	2	2	2	4	3	2	2	4	3	3	3	3	2	2
1718	9/20/2021 21:15:05	Sí	41	2	4	2	1	6	2	2	2	2	2	1	1	1	2	2	2	4	5	4	5	2	1	2	3	2	2	3	3	3	1	1	1	1	3
1719	9/20/2021 21:15:44	Sí	50	2	2	1	1	12	1	2	1	3	1	1	1	2	3	2	2	2	4	4	5	1	2	2	1	1	1	1	4	4	2	3	4	3	4
1720	9/20/2021 21:15:50	Sí	37	2	2	2	2	3	1	2	2	1	1	1	4	2	2	2	5	5	5	4	5	4	4	4	4	4	4	4	2	1	2	1	1	2	1
1721	9/20/2021 21:17:16	Sí	21	2	1	2	2	8	2	2	2	2	1	1	1	3	3	1	4	4	5	4	5	4	3	6	4	4	4	3	4	5	1	5	4	1	1
1722	9/20/2021 21:17:49	Sí	33	2	2	1	2	6	1	2	2	4	1	1	1	3	2	3	4	4	3	3	5	1	1	1	1	1	1	1	1	1	1	1	1	1	1
1723	9/20/2021 21:20:10	Sí	19	2	1	1	2	6	2	1	2	3	1	1	1	5	2	2	1	2	2	3	5	7	6	5	6	7	7	4	3	3	2	1	4	1	1
1724	9/20/2021 21:20:28	Sí	57	1	2	2	1	3	1	2	2	3	1	1	1	2	3	2	2	2	4	2	5	5	7	7	7	6	7	7	1	5	2	2	1	2	2
1725	9/20/2021 21:22:30	Sí	32	2	3	2	1	1	2	2	2	2	2	2	1	2	3	1	2	4	4	2	5	6	1	3	2	6	6	3	1	1	1	1	1	1	1
1726	9/20/2021 21:22:45	Sí	27	2	2	1	1	3	2	2	2	2	2	1	1	2	2	2	4	3	3	3	5	3	2	4	2	3	3	3	4	3	1	4	1	1	1
1727	9/20/2021 21:24:08	Sí	45	2	1	1	1	1	2	2	2	2	1	1	1	4	1	2	2	3	3	2	5	4	1	3	2	3	3	3	1	1	1	2	1	1	1
1728	9/20/2021 21:26:59	Sí	31	2	3	2	1	3	1	2	2	2	2	1	1	2	2	1	3	4	5	4	5	1	1	2	1	1	1	1	3	3	1	2	2	2	2
1729	9/20/2021 21:32:14	Sí	71	2	2	4	2	3	2	2	1	2	2	2	3	4	4	3	2	3	5	4	5	5	7	6	7	4	4	6	1	1	1	1	1	1	1
1730	9/20/2021 21:32:18	Sí	31	2	3	2	2	1	2	2	2	2	2	1	2	1	3	3	2	4	5	4	5	4	1	3	3	3	3	1	5	3	3	5	5	5	3
1731	9/20/2021 21:33:00	Sí	29	2	1	3	2	1	1	2	2	1	1	1	1	4	2	3	3	3	3	2	5	4	4	4	4	4	4	4	2	2	2	2	2	2	2
1732	9/20/2021 21:34:11	Sí	22	2	1	1	5	8	1	2	2	2	1	1	1	2	2	1	3	5	5	4	5	1	1	3	2	2	2	3	1	1	1	1	1	1	1
1733	9/20/2021 21:34:50	Sí	23	2	2	3	2	9	1	2	2	2	1	1	1	1	2	1	3	3	5	4	5	7	1	1	1	1	7	1	3	3	1	4	1	1	1
1734	9/20/2021 21:34:58	No
1735	9/20/2021 21:38:47	Sí	28	2	3	2	1	1	2	2	2	2	1	1	1	3	2	1	3	4	4	4	5	1	1	1	1	1	1	1	4	4	1	3	2	1	1
1736	9/20/2021 21:40:27	Sí	25	2	1	1	1	3	1	2	2	1	1	2	1	4	2	1	4	3	2	4	5	4	1	1	1	2	1	2	4	4	2	1	4	1	4
1737	9/20/2021 21:41:46	Sí	23	2	1	1	2	8	2	2	2	1	1	1	1	4	2	2	6	5	5	4	5	7	5	7	7	7	7	7	4	3	3	4	3	3	4
1738	9/20/2021 21:42:22	Sí	44	2	1	1	1	12	1	2	2	2	1	1	1	2	1	2	4	4	3	3	5	7	7	7	4	7	4	7	5	3	1	3	1	3	1
1739	9/20/2021 21:42:53	Sí	39	2	2	1	1	11	1	2	1	2	2	2	1	3	2	2	4	3	3	3	5	4	4	4	4	4	4	4	4	2	1	4	3	3	2
1740	9/20/2021 21:46:46	Sí	19	1	1	3	2	8	1	2	2	2	1	1	4	2	1	1	2	3	4	4	5	1	1	1	1	2	1	1	5	3	4	5	5	3	5
1741	9/20/2021 21:49:50	Sí	36	2	1	1	1	12	1	2	1	3	2	1	3	3	3	2	4	4	5	4	5	4	4	3	3	3	4	3	5	5	3	5	5	4	5
1742	9/20/2021 21:50:07	Sí	52	2	2	1	1	12	2	2	2	2	1	1	1	2	2	2	3	4	5	3	5	1	7	1	1	1	1	2	4	4	1	4	3	1	1
1743	9/20/2021 21:51:27	Sí	19	2	1	3	5	6	1	2	2	1	1	1	1	1	2	3	4	3	3	3	3	4	4	4	4	4	4	4	3	3	3	3	3	3	3
1744	9/20/2021 21:57:28	Sí	60	1	2	1	1	12	1	2	1	4	2	1	1	2	4	1	5	3	4	4	5	2	1	6	2	2	2	4	4	3	2	4	2	1	1
1745	9/20/2021 21:59:46	Sí	21	2	1	3	2	3	2	1	2	2	2	1	1	2	1	1	3	2	4	4	5	2	2	3	2	2	2	2	3	3	2	5	3	2	1
1746	9/20/2021 22:00:29	Sí	18	2	1	3	2	8	1	2	1	2	1	1	2	5	2	3	1	5	5	4	5	4	4	4	4	4	4	4	5	5	5	5	2	2	2
1747	9/20/2021 22:00:41	Sí	19	1	1	3	2	1	1	2	2	4	1	1	1	2	2	3	3	4	5	4	5	1	1	1	1	1	1	1	3	2	1	3	1	2	2
1748	9/20/2021 22:03:43	Sí	39	1	2	1	1	1	1	2	2	2	2	1	1	3	1	3	2	3	3	3	5	3	3	3	3	4	3	2	3	2	1	3	1	1	1
1749	9/20/2021 22:05:57	Sí	22	2	1	3	2	3	1	2	2	3	1	1	4	2	3	2	4	4	5	4	5	2	3	3	2	2	2	2	5	4	3	4	3	1	3
1750	9/20/2021 22:07:09	Sí	45	2	4	1	1	6	2	2	2	1	1	1	2	3	3	3	3	2	2	2	5	6	4	5	4	4	4	4	1	1	2	1	2	1	1
1751	9/20/2021 22:09:44	Sí	41	1	2	1	3	1	1	2	2	2	2	1	2	3	2	3	3	4	4	4	5	3	1	6	2	3	3	1	3	1	1	2	1	1	1
1752	9/20/2021 22:11:15	Sí	41	2	3	1	4	3	2	2	2	2	2	1	1	3	3	3	1	1	1	1	1	7	7	7	7	7	7	7	3	3	3	3	3	3	3
1753	9/20/2021 22:11:42	Sí	24	2	1	2	2	3	1	2	2	2	1	1	2	2	2	2	2	5	5	4	5	2	2	4	3	2	2	4	5	5	4	5	5	2	5
1754	9/20/2021 22:12:38	Sí	49	2	4	1	1	11	2	2	2	2	2	1	1	3	1	3	3	4	3	4	5	1	1	4	7	1	7	1	2	3	1	2	1	1	1
1755	9/20/2021 22:12:51	Sí	35	1	1	1	3	11	1	2	1	2	2	1	1	3	1	2	2	4	4	3	4	4	2	5	5	5	5	5	2	2	1	1	1	1	1
1756	9/20/2021 22:13:50	Sí	23	2	1	3	2	6	2	2	2	1	1	1	1	1	1	1	2	3	4	3	5	5	1	5	4	5	4	3	3	2	1	2	1	1	1
1757	9/20/2021 22:15:31	Sí	33	2	1	1	1	3	2	2	1	2	1	1	4	4	2	2	4	1	5	4	5	3	6	6	6	6	6	7	5	5	5	5	5	3	5
1758	9/20/2021 22:18:07	Sí	61	2	2	4	1	12	2	2	2	2	1	1	1	3	1	3	3	2	2	4	5	7	4	6	7	7	7	4	1	1	1	1	1	1	1
1759	9/20/2021 22:21:07	Sí	48	1	1	2	2	9	2	2	2	1	1	1	1	4	1	3	3	4	3	3	5	2	2	2	2	2	2	2	4	1	1	4	2	2	2
1760	9/20/2021 22:25:31	Sí	40	2	1	1	5	11	2	2	2	2	2	2	2	4	2	1	4	4	3	3	4	5	5	5	4	5	6	5	4	3	3	3	4	4	4
1761	9/20/2021 22:29:27	Sí	62	2	2	1	1	7	2	2	1	2	1	1	1	2	2	2	2	3	2	2	5	5	4	3	4	6	4	4	3	2	1	3	2	1	1
1762	9/20/2021 22:29:29	Sí	23	1	3	3	6	1	2	2	2	1	1	1	4	2	4	1	4	4	4	4	5	1	1	1	3	1	1	2	1	1	1	1	1	1	1
1763	9/20/2021 22:31:25	Sí	57	2	2	1	1	6	2	2	2	2	1	1	1	2	1	1	3	3	4	3	5	4	1	1	1	2	1	1	2	2	1	2	1	1	1
1764	9/20/2021 22:33:03	Sí	31	2	1	1	1	12	1	2	2	2	2	1	1	3	3	2	4	3	3	4	5	5	4	4	4	5	5	4	5	4	4	5	5	3	3
1765	9/20/2021 22:33:07	Sí	52	1	2	2	1	12	1	2	2	2	1	1	1	4	1	3	1	4	3	3	4	3	4	4	5	6	5	6	4	2	3	3	4	1	5
1766	9/20/2021 22:34:52	Sí	31	2	1	1	1	1	1	2	2	2	1	1	4	3	2	1	3	3	3	4	5	5	2	2	2	2	2	2	2	1	1	4	1	1	3
1767	9/20/2021 22:39:39	Sí	30	1	1	1	2	1	2	2	2	1	2	1	2	3	3	1	1	2	2	2	5	1	1	1	4	4	4	1	1	3	1	1	2	1	1
1768	9/20/2021 22:42:12	Sí	18	2	1	3	2	6	2	1	2	2	1	2	1	2	1	3	3	4	4	4	5	6	3	4	6	4	4	4	4	2	1	1	2	1	3
1769	9/20/2021 22:42:57	Sí	34	1	2	1	1	1	2	2	2	1	2	1	3	1	1	1	1	3	3	4	5	1	1	1	1	1	1	1	3	3	1	1	3	1	3
1770	9/20/2021 22:44:42	Sí	19	2	1	3	2	1	2	2	2	2	1	1	2	1	1	3	3	3	4	4	5	7	3	3	4	3	3	4	3	2	2	2	3	1	1
1771	9/20/2021 22:45:29	Sí	26	2	1	1	1	6	1	2	2	1	2	1	1	2	1	3	3	3	3	4	5	7	3	2	1	3	1	3	2	1	1	1	1	1	1
1772	9/20/2021 22:48:24	Sí	21	2	1	3	2	3	1	2	2	2	2	1	1	2	3	1	2	2	3	3	5	1	1	1	1	2	1	1	3	5	4	2	5	1	3
1773	9/20/2021 22:50:19	Sí	50	2	4	3	1	8	2	2	1	2	1	1	1	1	3	3	2	4	2	2	5	1	1	4	4	1	1	1	1	1	1	1	1	1	1
1774	9/20/2021 22:56:31	Sí	37	2	1	1	1	3	2	2	2	2	2	2	1	3	1	1	3	4	5	3	3	1	3	5	1	1	1	5	4	2	1	2	4	1	1
1775	9/20/2021 23:03:24	Sí	25	2	1	2	2	1	2	2	2	2	1	1	3	3	2	1	3	3	4	4	5	1	4	4	3	3	4	1	4	3	3	3	4	1	3
1776	9/20/2021 23:05:48	Sí	20	2	1	3	2	1	1	2	2	2	1	1	1	2	3	1	4	3	4	4	5	4	1	1	1	4	1	1	3	3	1	2	1	1	1
1777	9/20/2021 23:23:33	Sí	55	2	4	1	2	1	1	2	2	4	2	1	1	3	3	3	6	4	5	4	5	2	3	4	4	2	3	4	4	1	1	4	3	3	3
1778	9/20/2021 23:23:58	Sí	46	2	2	3	2	3	1	2	1	2	2	1	1	2	1	3	3	5	5	4	5	1	1	3	1	1	1	2	5	4	3	5	2	2	4
1779	9/20/2021 23:33:30	Sí	18	2	1	2	5	3	2	1	2	2	1	1	2	4	3	1	4	4	4	4	5	3	3	3	3	3	3	3	5	4	2	3	2	2	3
1780	9/20/2021 23:37:22	Sí	21	2	1	1	5	8	1	2	2	2	1	1	1	2	2	3	4	3	3	4	5	1	1	1	1	1	1	1	2	2	1	3	1	1	1
1781	9/20/2021 23:51:57	Sí	18	2	1	2	2	11	2	2	2	2	2	1	4	3	3	3	4	4	3	4	5	4	3	4	3	4	4	4	3	2	1	1	2	1	1
1782	9/21/2021 0:01:27	Sí	36	2	1	1	2	11	1	2	2	2	1	1	1	3	3	1	3	4	5	4	5	7	1	6	7	2	7	4	1	1	1	1	1	1	1
1783	9/21/2021 0:02:34	Sí	35	1	2	1	1	3	2	1	1	2	2	1	3	3	2	2	5	4	4	4	5	2	2	2	2	2	2	2	1	1	1	1	1	1	1
1784	9/21/2021 0:03:57	Sí	27	2	1	2	1	6	1	1	2	4	1	1	1	3	3	2	3	5	4	3	5	6	7	5	7	6	7	6	3	4	1	2	1	2	2
1785	9/21/2021 0:10:51	Sí	18	1	1	3	5	3	1	2	2	2	2	1	2	1	1	3	2	3	3	4	5	4	3	4	4	4	4	5	2	1	1	1	2	2	2
1786	9/21/2021 0:12:35	Sí	32	2	3	1	1	3	1	2	1	2	1	1	2	1	1	2	4	4	5	4	5	1	1	1	1	1	1	1	5	4	4	5	4	3	5
1787	9/21/2021 0:28:32	Sí	24	2	1	3	2	8	2	2	2	2	1	1	1	4	1	2	3	5	5	4	4	6	6	7	4	5	4	4	3	4	3	4	4	1	4
1788	9/21/2021 0:39:55	Sí	23	1	1	1	1	8	1	2	2	2	1	1	4	2	2	1	4	3	5	4	5	7	1	2	1	1	1	1	2	2	3	3	2	1	3
1789	9/21/2021 0:44:08	Sí	29	2	4	1	1	5	1	2	2	1	2	1	4	3	1	1	3	4	4	3	5	4	3	4	4	4	4	3	4	4	2	4	3	2	3
1790	9/21/2021 0:52:27	Sí	30	1	2	1	1	8	2	2	1	1	1	1	1	2	4	1	4	6	5	4	5	1	2	1	3	1	3	1	2	3	4	4	2	3	2
1791	9/21/2021 0:54:14	Sí	25	2	1	2	5	8	1	2	1	1	1	1	3	3	1	1	4	3	4	3	4	5	3	5	4	6	4	5	3	5	4	3	3	5	4
1792	9/21/2021 1:08:29	Sí	27	1	3	3	5	1	1	2	2	4	1	1	4	2	1	1	4	4	5	4	4	4	3	4	3	3	3	3	5	5	5	5	5	4	5
1793	9/21/2021 1:13:51	Sí	26	2	1	1	1	3	1	2	2	2	2	1	1	3	3	2	6	4	5	4	5	6	2	5	5	5	4	7	5	5	4	5	4	3	4
1794	9/21/2021 1:20:40	Sí	19	1	1	3	2	6	2	2	2	4	1	2	1	1	2	3	1	5	5	4	5	1	4	4	4	4	4	4	4	4	1	3	3	3	3
1795	9/21/2021 1:22:25	Sí	29	2	1	2	4	6	2	2	2	2	1	1	2	1	2	2	1	4	5	4	5	1	7	7	5	6	6	7	4	5	1	5	4	4	5
1796	9/21/2021 1:36:31	Sí	23	2	1	2	2	6	2	2	2	2	1	1	1	2	4	1	4	4	4	3	5	4	4	4	4	4	4	4	1	1	1	3	5	3	3
1797	9/21/2021 2:02:17	Sí	30	2	2	2	1	6	1	2	2	4	1	1	4	2	3	2	5	4	5	4	5	3	3	5	2	6	6	5	2	2	1	2	1	1	1
1798	9/21/2021 2:21:17	Sí	46	2	2	1	3	1	1	2	1	1	1	1	1	1	2	3	2	3	4	3	5	1	1	1	1	1	1	1	1	1	1	1	1	1	1
1799	9/21/2021 2:24:42	Sí	54	2	2	3	1	6	1	2	2	1	1	1	1	3	3	3	2	4	3	3	3	6	6	6	5	5	5	6	3	3	2	3	2	2	2
1800	9/21/2021 4:02:31	Sí	38	1	2	1	1	3	1	2	1	2	1	2	2	3	3	2	6	4	5	4	5	5	6	6	6	6	6	6	1	1	1	1	1	1	1
1801	9/21/2021 4:18:37	Sí	25	2	1	1	1	5	1	2	2	2	1	1	4	2	2	1	4	3	5	2	5	1	1	1	1	1	1	1	1	2	1	1	1	1	1
1802	9/21/2021 4:24:06	Sí	49	2	2	1	1	6	2	2	2	1	1	1	4	3	2	2	1	3	5	3	4	1	3	3	3	1	7	1	2	2	2	2	2	2	3
1803	9/21/2021 6:17:50	Sí	44	2	2	1	1	12	1	2	2	2	1	2	1	3	2	3	4	3	4	4	5	2	5	5	5	5	4	3	1	3	1	4	4	1	4
1804	9/21/2021 6:22:54	Sí	35	2	1	1	1	11	1	2	2	2	2	1	1	3	2	3	2	3	4	4	5	1	2	3	2	2	2	2	1	1	2	1	1	1	1
1805	9/21/2021 6:50:55	Sí	43	2	3	1	1	1	1	2	2	2	1	1	1	2	1	1	4	3	2	3	5	1	1	1	1	1	1	1	3	2	1	2	2	1	2
1806	9/21/2021 7:07:57	Sí	41	2	2	1	1	12	2	2	2	2	1	1	1	2	3	3	1	5	5	4	5	7	1	7	7	7	7	7	5	5	1	5	5	3	3
1807	9/21/2021 7:27:36	Sí	47	2	3	1	1	12	1	2	2	1	1	1	1	3	2	1	2	3	2	2	5	1	1	1	1	1	1	1	1	1	1	1	1	1	1
1808	9/21/2021 7:34:02	Sí	21	2	1	2	2	8	1	2	2	2	1	1	3	2	2	2	3	5	5	4	5	4	4	4	4	4	4	4	1	1	1	1	1	1	1
1809	9/21/2021 7:47:08	Sí	23	1	3	3	4	3	1	2	2	2	2	2	1	1	3	2	3	5	5	4	5	5	4	4	6	6	4	4	4	4	2	4	2	2	2
1810	9/21/2021 7:49:25	Sí	24	2	1	2	1	10	1	1	1	4	1	1	1	3	3	2	3	5	5	3	5	5	3	6	4	4	4	4	2	3	4	5	5	5	4
1811	9/21/2021 7:57:43	Sí	57	2	1	1	2	3	1	2	1	2	1	1	1	3	1	2	3	4	4	3	5	7	7	5	4	4	4	4	5	4	4	3	4	3	3
1812	9/21/2021 7:58:03	Sí	44	2	1	1	6	11	2	1	2	2	2	2	1	3	1	3	5	4	3	4	5	2	1	4	7	2	1	2	1	1	1	1	1	1	1
1813	9/21/2021 7:58:42	Sí	44	2	2	3	3	3	1	2	1	2	1	1	1	1	2	1	3	5	5	4	5	5	2	1	1	1	1	1	3	1	1	3	1	3	1
1814	9/21/2021 7:59:45	Sí	22	2	1	1	2	3	1	2	2	2	1	1	2	1	3	1	6	5	5	4	5	1	1	1	1	1	1	1	5	5	5	5	5	4	5
1815	9/21/2021 8:10:40	Sí	55	2	5	1	1	6	2	2	2	2	1	1	4	3	1	2	2	2	5	4	5	5	1	3	5	5	5	5	5	4	1	5	5	4	4
1816	9/21/2021 8:12:48	Sí	61	2	4	1	3	11	2	2	1	2	2	1	1	4	2	2	5	4	5	4	5	1	1	2	2	1	1	1	3	1	1	1	1	1	1
1817	9/21/2021 8:19:52	Sí	64	1	5	4	1	1	1	2	1	2	2	1	4	4	1	2	3	3	3	4	5	5	1	3	2	2	2	5	3	3	1	3	2	1	1
1818	9/21/2021 8:22:03	Sí	63	2	2	1	1	12	1	2	1	2	1	1	2	2	3	1	2	2	3	3	5	7	1	5	3	3	3	5	2	2	2	2	2	2	2
1819	9/21/2021 8:23:22	Sí	45	1	2	1	3	1	1	2	2	2	1	1	1	2	1	1	3	3	2	3	5	2	1	3	3	1	1	1	2	2	1	1	1	1	1
1820	9/21/2021 8:25:44	Sí	49	2	2	1	3	3	1	2	2	1	1	2	1	2	4	3	3	6	5	4	5	3	3	3	3	3	3	4	5	5	3	5	3	3	3
1821	9/21/2021 8:27:51	Sí	29	2	1	1	1	3	1	2	2	2	1	1	1	3	3	1	3	5	5	4	5	3	2	3	1	4	3	2	4	5	2	5	4	1	3
1822	9/21/2021 8:28:45	Sí	39	2	2	3	2	3	2	2	2	2	1	1	2	1	1	2	2	4	4	4	5	6	2	4	2	2	2	1	4	2	1	4	1	1	1
1823	9/21/2021 8:29:28	Sí	48	2	3	1	1	3	1	2	1	2	2	1	1	3	1	1	3	3	3	3	5	6	4	6	4	4	4	4	1	1	1	1	1	1	1
1824	9/21/2021 8:34:25	Sí	45	2	1	1	1	1	2	2	2	2	1	1	4	3	1	1	3	2	3	4	5	6	1	6	6	6	6	1	1	2	1	2	2	1	2
1825	9/21/2021 8:40:09	Sí	30	1	1	1	1	1	2	2	1	3	2	1	1	3	1	1	6	3	5	4	5	4	1	2	6	5	2	1	5	4	2	5	5	5	5
1826	9/21/2021 8:51:01	Sí	36	2	3	1	3	1	2	2	2	3	2	1	2	3	1	2	6	5	4	4	5	6	1	6	2	2	2	4	4	4	1	4	1	1	1
1827	9/21/2021 8:52:38	Sí	57	2	2	1	1	7	1	2	1	2	1	1	1	3	1	3	5	4	4	3	5	5	4	4	4	4	4	4	3	3	3	3	3	3	3
1828	9/21/2021 9:19:00	Sí	43	2	1	1	1	3	1	2	2	2	2	1	1	3	2	1	4	3	5	4	5	1	1	2	2	2	2	2	3	2	1	1	1	1	1
1829	9/21/2021 9:22:51	Sí	53	2	2	1	1	2	1	2	2	2	1	1	2	4	3	2	4	4	5	4	5	5	5	7	6	6	6	4	1	3	1	3	1	1	2
1830	9/21/2021 9:26:50	Sí	54	2	2	1	1	12	1	2	1	3	2	1	1	2	3	2	1	2	3	1	5	3	3	3	5	6	6	3	2	4	1	1	1	1	1
1831	9/21/2021 9:40:10	Sí	30	1	3	1	1	11	1	2	2	2	2	2	1	3	3	3	2	1	2	3	5	3	2	6	3	3	3	2	1	1	1	1	1	1	1
1832	9/21/2021 9:42:30	Sí	64	1	2	4	1	1	1	1	2	2	1	1	1	1	1	3	3	2	4	4	5	4	1	4	4	4	4	4	3	3	1	1	1	1	1
1833	9/21/2021 9:50:57	Sí	42	1	1	1	1	3	2	2	2	2	2	1	1	4	3	2	4	3	4	4	5	4	2	3	3	3	3	3	4	3	2	4	3	2	4
1834	9/21/2021 10:12:03	Sí	68	2	2	1	1	3	2	2	1	2	2	1	1	3	1	3	4	1	4	3	5	5	3	5	5	6	4	7	2	3	1	3	1	2	1
1835	9/21/2021 10:14:55	Sí	18	1	1	3	5	3	1	2	2	2	1	1	1	1	3	1	2	3	4	4	5	1	1	1	1	1	1	1	1	1	1	4	1	1	2
1836	9/21/2021 10:27:21	Sí	22	2	1	3	1	6	1	1	2	3	1	2	1	2	1	1	3	4	3	4	5	5	3	4	3	5	5	4	5	4	3	5	5	4	4
1837	9/21/2021 10:34:32	Sí	37	1	1	3	1	7	1	2	2	1	1	1	1	1	3	3	3	4	4	4	5	2	2	3	3	2	2	2	4	4	3	5	3	3	5
1838	9/21/2021 10:38:01	Sí	55	2	2	3	3	3	1	2	2	2	1	1	1	1	2	2	1	3	3	3	5	2	2	2	2	2	2	2	1	1	1	1	1	1	2
1839	9/21/2021 10:58:19	Sí	44	2	2	1	3	3	1	2	2	2	1	1	1	3	1	1	5	6	5	4	5	2	2	3	2	3	3	3	3	2	1	4	1	1	1
1840	9/21/2021 10:58:31	Sí	34	2	1	1	1	11	2	2	2	2	1	1	1	3	1	2	3	3	4	4	5	4	4	4	4	4	4	4	2	2	2	2	2	2	2
1841	9/21/2021 11:01:55	Sí	24	2	1	2	2	3	1	2	1	2	2	2	1	2	2	2	4	2	3	4	5	1	1	1	1	2	4	3	2	2	1	4	4	1	2
1842	9/21/2021 11:02:11	Sí	52	2	2	1	1	12	1	2	2	2	2	1	1	3	1	3	2	2	2	4	5	1	1	1	7	7	7	1	1	1	1	1	1	1	1
1843	9/21/2021 11:07:56	Sí	26	2	1	2	1	11	2	2	2	2	2	1	1	3	2	1	3	2	4	3	5	1	1	1	1	1	1	1	1	1	1	1	2	1	1
1844	9/21/2021 11:08:07	Sí	35	2	3	2	1	11	1	2	2	2	1	1	2	2	1	2	2	4	5	4	5	6	4	5	3	4	3	6	1	2	1	4	1	1	1
1845	9/21/2021 11:18:19	Sí	35	2	1	1	1	12	1	2	2	4	1	1	1	3	1	2	4	4	5	4	5	5	5	4	5	1	3	4	4	4	1	1	4	1	4
1846	9/21/2021 11:32:37	Sí	25	2	3	2	1	6	2	2	2	1	1	1	1	2	3	2	4	3	5	4	5	6	4	4	4	4	4	4	1	3	1	3	2	3	3
1847	9/21/2021 11:34:14	Sí	36	2	1	1	1	3	1	2	2	2	1	1	1	2	1	2	3	5	4	4	5	4	1	4	4	4	4	4	1	1	1	1	1	1	1
1848	9/21/2021 11:37:39	Sí	22	1	1	3	5	4	2	2	2	2	1	1	1	2	3	2	4	4	4	4	5	3	3	3	3	3	3	3	1	1	1	1	1	1	1
1849	9/21/2021 11:57:54	Sí	21	2	1	1	2	8	2	2	2	3	1	1	1	3	4	2	5	3	4	4	5	2	4	3	1	1	1	1	4	1	1	1	2	1	1
1850	9/21/2021 12:04:57	Sí	36	1	1	2	1	1	2	2	2	1	1	1	1	3	1	1	3	3	3	3	5	5	4	3	3	3	3	3	2	2	1	1	1	1	1
1851	9/21/2021 12:09:01	Sí	30	1	4	3	1	6	1	2	2	2	1	1	1	3	2	2	2	4	3	4	5	5	1	5	4	4	4	4	1	1	1	4	1	1	1
1852	9/21/2021 12:12:50	Sí	42	2	2	1	3	11	1	2	2	2	2	1	1	4	4	2	2	3	5	4	5	1	4	4	1	1	1	1	1	4	1	1	3	1	1
1853	9/21/2021 12:25:28	Sí	42	2	1	1	3	11	2	2	2	2	1	1	1	2	3	3	3	2	2	1	1	7	7	7	7	7	7	7	1	1	1	1	1	1	1
1854	9/21/2021 12:30:47	Sí	71	1	5	4	5	1	2	2	1	1	1	1	1	2	2	3	3	3	4	3	5	4	4	4	3	3	3	6	4	4	2	4	4	2	4
1855	9/21/2021 12:40:47	Sí	46	2	1	1	1	11	2	2	2	2	1	2	1	3	1	3	2	3	3	3	5	1	1	1	1	1	1	1	1	1	1	1	1	1	1
1856	9/21/2021 12:45:32	Sí	33	2	1	1	1	3	1	2	2	2	1	1	1	2	1	3	4	3	3	3	5	4	3	3	3	3	3	5	3	4	3	3	4	2	3
1857	9/21/2021 12:55:08	Sí	36	2	2	1	1	1	1	2	2	2	1	1	1	2	1	2	2	2	4	4	5	6	1	2	2	3	3	3	3	3	1	3	2	1	1
1858	9/21/2021 12:56:26	Sí	23	2	1	3	5	3	1	2	2	2	2	1	2	4	1	3	3	2	5	4	5	1	4	4	4	2	2	5	4	4	1	1	4	1	4
1859	9/21/2021 13:10:21	Sí	36	2	1	2	1	11	2	2	2	2	2	1	4	3	2	1	3	2	5	4	5	6	4	5	4	3	4	4	4	3	3	3	3	4	4
1860	9/21/2021 13:13:20	Sí	55	1	2	1	5	11	2	2	1	1	1	1	1	3	1	3	3	4	3	4	5	2	3	4	2	2	2	3	3	2	2	2	2	2	2
1861	9/21/2021 13:13:25	Sí	50	1	2	1	1	8	1	2	2	1	1	1	1	2	2	3	4	3	4	4	5	2	2	2	1	2	1	1	3	3	1	3	1	1	1
1862	9/21/2021 13:15:38	Sí	23	2	1	3	2	1	2	2	2	4	1	1	1	2	3	1	3	3	5	4	5	6	1	2	2	6	2	4	1	1	1	1	1	1	1
1863	9/21/2021 13:19:31	Sí	23	2	1	1	3	8	1	2	2	2	1	1	1	3	2	3	3	4	3	3	5	4	5	4	4	4	4	4	3	3	1	4	2	1	1
1864	9/21/2021 13:20:19	Sí	42	2	1	1	3	11	2	2	2	2	1	1	1	4	1	3	1	4	4	4	5	5	4	3	3	4	3	3	3	2	2	2	2	2	2
1865	9/21/2021 13:32:41	Sí	26	2	1	3	2	3	1	2	2	1	1	2	3	2	1	1	4	2	3	4	5	1	6	5	1	1	1	1	1	1	1	1	1	1	1
1866	9/21/2021 13:36:22	Sí	67	2	2	4	3	3	1	2	1	2	2	1	4	1	2	2	3	4	5	4	5	1	1	1	2	1	1	3	2	5	2	5	4	1	3
1867	9/21/2021 13:40:41	Sí	62	2	5	4	6	11	2	2	1	2	2	1	1	3	1	3	2	4	5	4	5	1	1	1	1	1	1	3	4	2	2	4	2	2	2
1868	9/21/2021 13:53:22	Sí	41	2	1	1	1	11	2	2	2	2	2	1	4	3	1	2	3	4	3	3	5	4	4	5	4	4	4	4	3	3	1	1	1	1	1
1869	9/21/2021 13:56:54	Sí	25	2	1	2	2	8	1	2	2	3	1	1	1	1	3	3	4	4	5	4	5	4	2	4	3	2	3	4	1	1	1	1	1	1	1
1870	9/21/2021 14:03:31	Sí	48	1	2	1	1	3	1	2	2	2	2	1	1	1	1	1	3	5	5	4	5	5	1	1	1	1	1	3	4	4	1	5	4	1	1
1871	9/21/2021 14:04:24	Sí	31	1	1	1	1	11	2	2	2	2	1	1	2	3	1	2	2	3	3	4	5	3	4	4	3	3	4	4	2	2	1	1	1	1	1
1872	9/21/2021 14:05:04	Sí	51	1	4	1	1	11	1	2	2	2	1	1	1	3	2	3	1	3	4	3	5	3	3	3	3	3	3	3	4	4	1	2	1	1	1
1873	9/21/2021 14:08:11	Sí	33	1	1	1	1	11	2	2	2	4	1	1	1	3	1	2	2	2	2	2	1	7	7	7	7	7	7	7	1	1	1	1	1	1	1
1874	9/21/2021 14:08:30	Sí	41	2	4	1	3	11	1	2	2	1	1	1	1	3	1	3	4	4	5	4	5	7	4	7	7	4	7	7	5	4	1	5	3	1	1
1875	9/21/2021 14:12:58	Sí	48	2	3	1	2	11	2	2	2	2	1	1	1	3	2	2	1	3	3	4	5	2	2	4	4	4	4	1	1	1	1	1	1	1	1
1876	9/21/2021 14:13:15	Sí	45	1	2	1	1	3	1	2	2	2	2	2	1	4	1	1	2	2	2	4	5	1	1	2	1	1	1	1	1	1	1	1	1	1	1
1877	9/21/2021 14:15:10	Sí	20	1	1	3	5	8	2	2	2	3	1	1	4	4	2	2	6	4	5	4	5	1	1	1	1	1	1	1	5	3	1	5	3	1	5
1878	9/21/2021 14:15:10	Sí	53	1	2	1	3	11	2	2	2	2	2	1	1	3	1	1	3	6	4	4	5	1	1	1	1	1	2	1	2	2	1	1	1	1	1
1879	9/21/2021 14:19:03	Sí	54	2	2	1	2	12	2	2	1	1	1	1	4	2	3	2	3	4	4	3	5	7	1	3	3	4	4	4	3	1	1	1	1	1	1
1880	9/21/2021 14:29:44	Sí	36	2	2	2	3	6	1	1	2	2	1	1	1	2	1	1	3	3	4	4	5	3	3	3	3	3	3	3	2	2	2	2	2	2	2
1881	9/21/2021 14:32:08	Sí	20	2	1	2	2	8	2	2	2	2	2	1	3	2	2	3	3	3	5	4	5	4	4	4	4	4	5	4	5	4	1	4	1	3	5
1882	9/21/2021 14:43:42	Sí	42	2	2	1	3	11	1	2	2	2	1	1	1	3	1	2	2	5	5	4	5	3	4	4	4	4	4	4	1	1	1	2	2	2	2
1883	9/21/2021 14:53:04	Sí	43	2	1	1	2	11	2	2	2	2	2	1	3	3	2	1	3	3	5	4	5	4	2	4	4	4	5	5	4	3	1	1	1	1	1
1884	9/21/2021 14:53:40	Sí	53	2	2	1	3	11	2	2	2	3	2	1	1	3	2	3	3	2	2	3	5	2	3	4	1	1	2	2	1	2	1	1	1	1	1
1885	9/21/2021 14:55:07	Sí	26	1	1	1	1	12	2	2	2	4	1	2	1	1	3	1	2	3	4	3	5	3	2	3	1	2	2	2	4	2	1	4	2	1	1
1886	9/21/2021 14:56:07	Sí	53	2	2	2	1	11	2	2	2	2	1	1	1	1	2	3	3	1	2	2	5	7	2	2	1	1	1	1	1	1	1	2	1	1	1
1887	9/21/2021 14:56:26	Sí	35	2	1	1	2	11	1	2	1	2	2	1	1	2	1	1	1	4	2	4	5	4	4	4	4	4	4	6	3	3	2	4	1	1	1
1888	9/21/2021 15:10:54	Sí	39	1	3	1	1	11	1	2	2	1	1	1	2	3	4	3	1	2	3	3	5	6	3	2	2	2	3	1	2	1	1	1	1	1	1
1889	9/21/2021 15:23:21	Sí	49	2	3	1	1	11	1	2	2	1	1	1	1	3	1	1	3	3	3	3	5	3	3	4	3	3	3	3	1	1	1	1	1	1	1
1890	9/21/2021 15:28:39	Sí	21	1	1	2	3	4	2	2	2	1	2	2	4	2	2	1	1	1	1	1	3	1	1	1	1	1	1	4	1	1	1	1	1	2	3
1891	9/21/2021 15:28:52	Sí	20	1	1	3	3	4	1	2	2	1	1	1	1	2	3	3	2	3	4	4	5	4	2	1	1	1	1	1	3	1	1	4	1	1	1
1892	9/21/2021 15:30:29	Sí	43	2	1	1	1	4	2	2	2	2	1	2	1	3	1	2	1	5	5	4	5	3	7	4	2	1	5	7	5	2	1	1	2	1	1
1893	9/21/2021 15:30:37	Sí	21	1	1	2	5	4	1	2	2	3	1	1	1	3	2	2	3	4	4	3	4	5	3	7	7	7	7	7	1	4	4	4	4	4	5
1894	9/21/2021 15:30:40	Sí	18	2	1	1	5	4	2	2	2	2	1	1	1	3	4	3	2	5	4	4	5	5	7	4	3	3	3	5	4	5	2	5	3	4	4
1895	9/21/2021 15:30:54	Sí	19	2	1	3	2	4	1	2	2	2	1	2	2	2	1	1	2	3	4	3	5	3	3	2	3	3	3	3	3	2	1	1	2	2	1
1896	9/21/2021 15:31:04	Sí	20	2	1	3	5	4	2	2	2	1	1	1	1	2	3	2	4	3	2	4	5	3	2	3	2	3	3	3	2	1	1	2	1	1	1
1897	9/21/2021 15:31:45	Sí	19	2	1	2	5	4	1	2	2	1	1	1	1	4	2	1	3	2	3	4	4	2	3	4	3	2	2	2	2	3	1	3	1	2	2
1898	9/21/2021 15:33:30	Sí	18	1	1	2	5	4	2	2	2	4	1	2	1	2	3	3	1	2	2	3	4	1	1	4	2	2	1	4	1	1	1	1	1	1	1
1899	9/21/2021 15:33:36	Sí	18	2	1	3	2	4	2	2	2	1	1	1	1	2	2	2	4	3	4	3	3	4	2	5	5	3	5	6	2	2	1	2	1	1	1
1900	9/21/2021 15:33:43	Sí	21	2	1	2	5	4	1	2	2	2	1	1	1	2	2	2	4	5	5	4	5	4	1	2	1	1	1	2	3	4	3	5	5	1	3
1901	9/21/2021 15:33:54	Sí	19	2	1	1	5	4	1	1	2	2	2	1	1	3	4	1	1	3	3	4	5	4	3	3	3	3	3	3	1	1	1	1	1	1	1
1902	9/21/2021 15:34:32	Sí	19	2	1	2	5	4	2	2	2	4	1	1	1	2	3	3	3	4	5	4	5	3	4	4	4	4	3	4	2	1	1	1	2	2	1
1903	9/21/2021 15:34:34	Sí	19	2	1	2	5	4	2	2	2	1	1	1	1	2	4	3	3	6	5	4	5	1	1	3	1	3	3	4	5	4	1	5	4	1	2
1904	9/21/2021 15:35:00	Sí	20	2	1	3	5	4	2	2	1	3	1	1	1	3	3	2	4	4	5	4	5	5	4	5	5	4	5	5	4	4	2	4	2	2	2
1905	9/21/2021 15:35:15	Sí	37	2	2	1	1	11	2	2	1	2	2	1	2	3	1	3	4	3	3	3	5	5	4	4	3	3	3	4	3	1	1	4	1	1	4
1906	9/21/2021 15:35:28	Sí	18	2	1	3	5	4	2	2	2	2	2	1	1	2	1	3	4	5	5	4	5	3	4	2	2	3	3	4	4	2	2	3	3	1	1
1907	9/21/2021 15:35:47	Sí	21	1	1	3	6	4	2	2	2	1	1	1	1	2	4	1	2	3	5	3	5	4	4	5	3	3	3	6	2	1	1	2	2	1	1
1908	9/21/2021 15:35:55	Sí	20	1	1	4	2	4	2	2	2	4	2	1	3	1	2	1	5	5	4	3	4	7	5	3	4	5	5	5	4	4	4	4	4	4	4
1909	9/21/2021 15:37:10	Sí	22	2	1	2	3	4	1	2	2	1	1	1	2	1	3	3	3	4	5	4	5	1	3	5	1	4	4	6	2	3	1	2	1	1	1
1910	9/21/2021 15:37:15	Sí	20	2	1	4	2	8	1	2	2	1	1	1	1	2	3	1	3	3	4	4	5	1	1	1	1	1	1	1	5	5	1	3	3	1	1
1911	9/21/2021 15:37:20	Sí	19	2	1	3	2	4	1	2	2	2	2	2	1	2	4	1	1	5	5	1	5	4	3	7	7	6	6	7	5	4	3	4	4	2	2
1912	9/21/2021 15:37:36	Sí	19	1	1	3	5	4	2	1	2	4	1	1	1	2	3	1	4	2	4	4	5	7	2	4	4	6	5	6	4	1	1	4	2	1	1
1913	9/21/2021 15:37:46	Sí	19	1	1	3	5	4	2	2	2	3	2	1	1	1	1	3	4	4	5	4	5	4	3	3	3	3	3	4	5	4	3	5	4	2	4
1914	9/21/2021 15:38:05	Sí	19	2	1	3	2	4	2	2	2	1	1	2	1	1	2	2	3	5	4	4	5	3	2	3	4	4	3	4	4	4	1	4	2	3	3
1915	9/21/2021 15:38:12	Sí	19	2	1	3	3	4	1	2	2	4	1	2	1	3	3	1	3	3	4	3	4	4	4	3	5	5	3	4	4	3	2	3	2	2	2
1916	9/21/2021 15:38:34	Sí	24	1	1	3	5	11	1	2	2	2	2	1	1	2	4	1	3	4	4	4	5	3	1	1	1	1	1	3	4	3	1	1	2	1	1
1917	9/21/2021 15:39:57	Sí	22	1	1	2	5	4	2	2	2	4	2	1	1	3	2	2	5	4	4	4	3	5	4	5	6	5	6	5	3	3	3	3	3	3	3
1918	9/21/2021 15:40:00	Sí	21	2	1	2	3	4	2	2	2	2	2	2	4	4	2	1	1	2	2	2	2	1	2	2	2	2	2	2	1	1	1	1	1	1	1
1919	9/21/2021 15:40:07	Sí	20	2	1	2	5	4	1	2	2	2	1	1	2	2	2	3	4	5	5	4	5	4	3	1	3	4	1	6	4	4	4	5	2	4	5
1920	9/21/2021 15:40:17	Sí	21	2	1	2	2	4	1	2	2	1	1	1	1	1	4	2	3	5	3	3	5	4	4	4	5	4	4	3	3	2	1	5	1	1	1
1921	9/21/2021 15:40:18	Sí	22	2	1	2	2	4	2	1	2	1	1	1	1	1	4	2	3	3	3	4	4	4	4	5	4	4	5	5	4	3	3	3	3	3	3
1922	9/21/2021 15:40:21	Sí	21	2	1	2	5	4	1	2	2	3	1	1	1	3	2	2	6	6	5	4	5	7	7	7	7	7	7	7	5	5	5	5	5	5	5
1923	9/21/2021 15:41:10	Sí	44	1	2	1	2	11	1	2	1	2	1	2	1	3	2	3	1	5	5	4	5	3	2	4	2	1	1	1	4	3	1	3	3	1	4
1924	9/21/2021 15:41:15	Sí	22	2	1	3	5	4	2	2	2	3	1	1	2	2	1	1	3	4	4	3	5	4	4	4	4	4	4	4	5	3	1	1	1	1	1
1925	9/21/2021 15:41:36	Sí	18	2	1	3	6	4	2	2	2	3	2	2	1	1	3	1	2	3	2	2	3	1	1	1	1	1	1	1	1	1	1	1	1	1	1
1926	9/21/2021 15:42:18	Sí	19	2	1	3	5	4	1	2	2	4	1	2	1	2	2	1	2	4	3	3	5	1	1	1	1	1	1	1	2	2	1	3	1	1	1
1927	9/21/2021 15:43:30	Sí	19	2	1	1	5	4	2	2	2	1	1	1	1	3	2	1	2	2	3	4	5	5	3	1	1	1	2	1	1	1	1	1	1	1	1
1928	9/21/2021 15:44:17	Sí	42	2	2	1	1	4	1	2	2	2	2	1	1	2	3	3	3	4	5	4	5	1	3	2	2	2	2	2	2	2	1	2	2	2	2
1929	9/21/2021 15:44:18	Sí	21	2	1	3	5	4	2	2	2	1	1	1	1	2	4	1	2	4	5	3	5	4	4	5	2	2	2	5	1	1	1	1	1	1	1
1930	9/21/2021 15:44:18	Sí	28	2	1	3	3	4	1	1	2	2	1	1	1	2	1	3	2	3	4	1	3	4	4	4	4	4	4	4	1	1	1	1	1	1	1
1931	9/21/2021 15:47:09	Sí	18	2	1	3	5	4	2	2	2	1	1	1	1	2	1	2	5	4	4	2	3	4	1	5	5	5	5	6	1	1	1	1	1	1	1
1932	9/21/2021 15:47:13	Sí	18	2	1	3	6	4	1	2	2	2	1	1	4	1	2	3	2	4	4	4	5	1	1	1	2	2	2	1	3	2	1	3	2	1	1
1933	9/21/2021 15:47:13	Sí	20	2	1	1	5	4	2	2	2	4	2	2	1	1	3	3	4	4	3	4	5	5	7	5	6	4	4	7	2	2	2	2	2	2	2
1934	9/21/2021 15:48:09	Sí	20	1	1	3	5	4	2	2	2	1	1	1	1	3	2	3	3	6	5	4	5	4	1	1	1	1	1	1	1	1	1	1	1	1	1
1935	9/21/2021 15:49:49	Sí	25	2	1	2	1	4	2	2	2	4	2	1	2	4	1	1	3	3	4	3	5	7	1	1	1	4	1	1	2	2	1	1	1	1	1
1936	9/21/2021 15:50:21	Sí	19	1	1	3	2	4	1	2	2	2	1	1	1	1	2	2	1	4	3	4	3	4	4	4	6	6	5	5	2	3	2	2	3	3	3
1937	9/21/2021 15:50:45	Sí	24	1	1	3	2	11	2	2	2	2	1	1	1	3	2	3	2	3	3	2	5	3	2	5	1	1	1	4	3	3	3	1	3	3	3
1938	9/21/2021 15:50:47	Sí	18	2	1	2	5	4	2	2	2	4	1	2	1	2	3	3	1	2	2	2	4	1	1	1	1	4	2	2	1	1	1	1	1	1	1
1939	9/21/2021 15:51:30	Sí	57	2	2	3	5	4	1	1	1	1	1	1	2	1	2	2	5	6	5	4	5	6	2	5	5	6	5	6	5	5	5	5	5	5	5
1940	9/21/2021 15:54:07	Sí	21	2	1	1	1	4	2	2	2	2	1	1	1	1	4	2	4	6	5	4	5	6	5	5	5	5	5	5	4	4	4	4	4	4	4
1941	9/21/2021 15:57:08	Sí	46	1	2	1	1	4	1	2	2	2	1	1	4	1	1	2	5	5	5	3	5	4	2	4	1	1	1	1	1	1	1	1	1	1	1
1942	9/21/2021 15:58:05	Sí	23	2	1	1	2	4	2	2	2	1	1	1	1	2	2	3	4	5	5	3	5	4	3	4	6	4	4	6	4	5	4	4	2	4	4
1943	9/21/2021 15:59:30	Sí	51	2	2	1	1	4	1	2	1	2	1	1	2	2	1	2	4	4	5	4	5	5	4	5	7	7	7	7	3	4	4	4	4	4	4
1944	9/21/2021 16:00:01	Sí	18	2	1	3	5	4	1	2	2	4	1	1	1	2	2	1	2	6	5	4	5	3	1	1	3	3	3	1	3	1	1	3	1	1	1
1945	9/21/2021 16:05:28	Sí	40	2	2	1	3	4	2	2	1	2	1	1	1	2	2	2	2	4	5	4	5	3	1	1	1	1	1	2	5	4	4	5	4	1	2
1946	9/21/2021 16:15:08	Sí	19	2	1	1	1	4	2	2	2	2	2	2	1	4	2	3	1	6	1	1	1	1	1	1	1	2	1	2	2	2	2	2	2	2	3
1947	9/21/2021 16:17:06	Sí	23	2	2	2	2	8	2	2	1	2	1	2	1	2	2	2	5	4	5	4	5	7	5	4	7	7	7	7	5	5	5	5	5	5	5
1948	9/21/2021 16:19:54	Sí	19	2	1	3	5	4	2	2	2	2	1	2	1	5	2	3	2	4	5	3	5	3	1	3	3	3	3	3	1	1	1	1	1	1	1
1949	9/21/2021 16:20:03	Sí	28	2	1	1	1	4	2	2	2	2	2	2	1	4	3	3	4	5	3	3	3	4	5	4	2	4	2	6	2	3	2	3	1	3	1
1950	9/21/2021 16:20:43	No
1951	9/21/2021 16:24:28	Sí	19	2	1	1	5	4	2	1	2	4	1	1	2	3	3	3	3	4	3	3	5	4	4	6	6	6	5	7	3	1	1	3	1	1	1
1952	9/21/2021 16:25:10	Sí	21	1	1	1	2	4	2	2	2	2	1	1	3	4	1	2	3	3	4	4	5	5	6	3	5	5	5	6	3	1	2	1	1	1	1
1954	9/21/2021 16:27:35	Sí	44	2	4	1	1	4	2	2	2	3	1	1	1	3	1	3	3	3	4	4	5	7	4	2	2	2	2	2	1	1	1	1	1	1	1
1955	9/21/2021 16:27:59	Sí	20	2	1	2	1	4	1	2	2	2	2	2	1	2	2	1	6	5	5	4	5	1	1	1	1	1	1	1	1	1	1	3	1	1	1
1956	9/21/2021 16:29:57	Sí	19	2	1	1	5	4	2	1	2	4	1	1	2	3	3	3	3	3	3	3	5	4	5	6	7	7	6	7	1	1	1	2	1	1	1
1957	9/21/2021 16:30:15	Sí	22	2	1	1	5	4	2	2	2	2	1	1	1	3	2	3	6	4	2	4	5	5	4	4	4	2	4	4	4	4	4	2	3	3	4
1958	9/21/2021 16:30:31	Sí	22	2	1	3	2	4	2	1	2	4	1	1	1	2	3	1	5	3	3	3	5	1	3	5	4	1	5	2	2	3	1	3	1	1	1
1959	9/21/2021 16:30:57	No
1960	9/21/2021 16:31:44	Sí	19	1	1	2	2	4	2	1	2	4	1	2	1	4	1	1	4	5	4	2	2	4	6	7	6	5	6	6	1	1	2	2	1	1	2
1961	9/21/2021 16:31:53	Sí	19	2	1	4	2	4	2	2	1	1	1	1	1	3	3	2	4	3	4	3	5	4	4	5	4	4	4	4	4	3	3	4	3	3	4
1962	9/21/2021 16:32:11	Sí	22	2	1	3	2	6	2	2	1	2	1	1	1	2	3	1	3	4	4	4	5	2	4	4	2	3	2	3	4	4	2	5	4	3	4
1963	9/21/2021 16:33:43	Sí	24	2	1	2	2	6	1	2	2	3	1	1	1	3	1	3	4	4	5	2	5	5	2	2	3	4	4	4	3	1	1	1	1	1	1
1965	9/21/2021 16:37:56	Sí	20	2	1	1	2	4	2	2	2	2	1	1	1	3	1	3	2	4	4	4	5	7	4	5	5	4	4	5	5	5	5	5	5	2	2
1966	9/21/2021 16:39:22	Sí	30	2	3	2	1	4	1	2	2	1	1	1	1	2	1	2	3	3	5	4	5	4	6	5	5	6	4	4	2	2	1	1	2	1	1
1967	9/21/2021 16:40:26	Sí	20	2	1	2	6	4	2	2	2	4	2	2	1	3	1	3	4	2	5	3	5	4	6	6	6	5	4	4	4	4	4	5	4	5	5
1968	9/21/2021 16:41:48	Sí	23	2	3	3	2	4	2	2	2	4	1	1	2	1	3	3	3	2	5	4	5	5	4	7	4	4	4	4	5	3	2	5	1	1	2
1969	9/21/2021 16:42:43	Sí	20	1	1	3	2	4	1	2	2	4	1	1	1	1	2	3	1	4	5	4	5	6	2	1	2	2	2	6	4	4	4	5	4	3	4
1970	9/21/2021 16:42:43	Sí	19	2	1	3	5	4	1	2	2	2	2	2	1	3	2	2	1	5	4	4	5	4	3	5	5	5	4	5	1	1	1	1	1	1	1
1973	9/21/2021 16:45:00	Sí	21	2	1	3	2	4	1	2	2	4	1	1	1	2	4	1	4	3	4	4	5	2	4	2	2	2	2	4	4	4	1	2	2	1	4
1974	9/21/2021 16:46:27	Sí	19	1	1	3	2	4	2	2	2	3	1	1	1	3	3	1	2	4	4	4	5	1	1	1	1	1	1	1	3	1	1	5	1	1	1
1975	9/21/2021 16:46:30	Sí	26	2	1	1	1	4	1	2	2	1	1	1	1	3	4	2	4	3	3	4	5	5	2	2	5	6	5	6	2	1	1	1	1	1	1
1977	9/21/2021 16:49:06	Sí	19	2	1	2	5	4	1	2	1	2	1	1	2	4	2	3	2	4	5	4	5	3	3	7	4	5	5	5	1	1	1	1	1	1	1
1978	9/21/2021 16:50:12	Sí	19	2	1	2	5	4	1	2	2	4	1	1	1	2	1	3	2	3	3	4	5	1	3	3	1	1	1	3	4	2	1	4	2	1	3
1979	9/21/2021 16:52:32	Sí	19	2	1	3	2	4	2	2	2	2	1	1	2	2	3	3	2	4	5	4	1	4	6	7	7	5	5	7	1	1	1	4	1	1	1
1980	9/21/2021 16:53:08	Sí	20	2	1	3	2	4	2	2	2	4	1	2	4	2	3	2	3	3	4	3	4	4	4	4	5	4	4	4	3	2	3	4	3	2	2
1981	9/21/2021 16:53:08	Sí	18	2	1	3	5	4	1	2	2	3	1	2	2	2	1	3	2	5	5	4	5	4	3	3	5	5	4	4	4	2	2	4	2	2	3
1982	9/21/2021 16:53:17	Sí	19	1	1	3	2	4	1	2	2	4	2	1	1	3	2	3	3	4	4	4	5	1	1	1	1	1	1	1	4	3	2	4	2	2	5
1983	9/21/2021 16:53:30	Sí	22	2	1	3	5	4	2	2	2	1	1	1	1	3	1	2	2	3	3	4	5	4	4	1	2	1	1	2	1	1	1	1	1	1	1
1984	9/21/2021 16:53:48	Sí	20	2	2	3	1	4	1	2	2	2	1	1	1	2	1	3	5	6	1	3	3	4	4	4	5	5	3	3	5	5	5	5	5	5	5
1985	9/21/2021 16:55:23	No
1986	9/21/2021 16:57:09	Sí	21	2	1	3	5	3	2	2	2	2	1	2	2	3	3	3	3	4	4	4	5	4	3	4	4	3	3	4	2	4	2	2	3	2	3
1987	9/21/2021 16:57:45	Sí	34	2	1	1	2	4	2	2	2	1	1	1	1	3	3	3	1	4	4	4	5	5	5	4	4	4	4	4	2	3	1	1	1	1	1
1988	9/21/2021 16:59:12	Sí	22	1	1	3	2	5	2	2	2	2	1	1	2	4	2	2	3	4	3	3	5	2	1	2	2	2	2	2	4	3	1	3	2	1	1
1989	9/21/2021 16:59:19	Sí	21	1	1	3	2	4	1	2	2	1	1	1	4	2	3	3	1	5	4	3	5	3	1	1	1	1	1	1	1	1	1	1	1	1	1
1990	9/21/2021 17:01:03	Sí	20	2	1	2	2	4	2	2	2	2	1	1	2	3	2	3	3	4	4	4	5	1	2	3	5	4	3	3	1	1	1	1	1	1	1
1991	9/21/2021 17:01:51	Sí	28	2	3	1	1	4	1	2	2	4	1	2	1	2	1	2	4	4	3	3	5	1	4	4	4	4	4	4	4	1	1	4	4	1	1
1992	9/21/2021 17:03:32	Sí	18	2	1	3	2	4	2	2	2	4	2	1	1	3	4	1	4	3	4	3	5	4	4	4	4	4	4	4	1	1	1	1	1	1	1
1993	9/21/2021 17:05:00	Sí	21	2	1	3	2	4	1	2	2	4	1	1	1	2	4	1	4	3	4	4	5	2	4	3	2	2	2	4	4	4	3	3	3	1	4
1994	9/21/2021 17:05:32	Sí	19	2	1	3	2	4	2	2	2	2	1	1	3	2	3	3	2	5	5	4	1	4	5	7	7	6	7	7	1	1	1	1	1	2	1
1995	9/21/2021 17:06:05	Sí	21	2	1	3	2	4	1	2	2	1	1	1	3	2	1	3	1	4	4	3	5	1	1	1	1	1	1	1	1	1	1	1	1	1	1
1996	9/21/2021 17:07:56	Sí	20	1	1	2	2	4	1	2	1	2	1	1	1	4	1	3	3	4	4	4	5	4	3	4	5	3	4	2	4	3	1	3	1	1	1
1997	9/21/2021 17:08:05	Sí	18	2	2	3	5	4	1	2	2	2	1	1	4	4	3	3	1	3	3	3	5	2	1	1	2	2	2	1	1	1	1	1	1	1	1
1998	9/21/2021 17:08:16	Sí	25	2	1	2	1	4	2	1	2	1	1	1	1	5	3	2	1	2	3	1	5	5	5	5	4	6	5	6	4	3	4	3	4	4	4
1999	9/21/2021 17:10:14	No
2000	9/21/2021 17:10:20	No
2001	9/21/2021 17:10:34	Sí	34	2	1	1	2	4	2	2	2	1	1	1	1	3	3	3	4	2	4	4	5	1	1	1	1	1	1	1	3	3	3	3	3	3	3
2002	9/21/2021 17:13:17	Sí	33	2	2	1	1	1	1	2	2	1	1	1	1	2	1	3	3	3	3	4	5	4	3	3	3	5	3	3	4	3	1	3	3	1	2
2003	9/21/2021 17:18:21	Sí	29	2	1	2	5	9	1	2	2	2	1	1	2	3	2	2	3	4	4	4	5	2	3	2	2	2	2	2	2	2	1	1	1	2	2
2004	9/21/2021 17:25:04	Sí	45	2	2	1	1	4	2	2	2	1	1	1	1	3	2	3	5	4	4	4	5	1	1	5	1	1	1	1	1	1	1	1	1	1	1
2005	9/21/2021 17:25:51	Sí	19	2	1	3	2	4	1	2	2	4	1	1	1	5	3	1	4	2	2	4	5	3	1	4	5	5	3	2	3	1	1	2	1	1	1
2007	9/21/2021 17:33:41	Sí	19	2	1	3	3	4	2	2	2	1	1	1	4	2	3	3	4	3	3	3	5	4	1	3	3	4	4	3	2	2	1	1	1	1	2
2008	9/21/2021 17:34:17	Sí	21	2	1	3	3	4	2	2	2	2	1	1	1	2	2	1	3	1	2	3	5	4	2	2	2	2	2	2	1	2	1	1	1	1	1
2010	9/21/2021 17:37:58	Sí	20	2	1	3	2	4	1	2	2	1	1	1	1	3	4	1	4	3	5	2	5	1	1	1	1	1	1	1	1	1	1	1	1	1	1
2011	9/21/2021 17:38:31	Sí	24	1	1	3	1	3	2	1	2	2	1	1	1	2	3	1	4	4	4	4	4	6	5	5	4	5	5	5	5	5	2	5	3	1	3
2012	9/21/2021 17:45:23	Sí	29	1	1	1	2	8	2	2	2	3	1	1	3	4	2	2	3	5	5	4	5	4	2	4	3	4	3	4	4	1	1	5	1	1	1
2013	9/21/2021 17:51:34	Sí	20	2	1	3	7	4	2	2	2	1	1	1	1	3	1	3	6	6	5	4	5	5	5	4	4	4	4	4	4	1	5	5	2	3	1
2014	9/21/2021 17:55:22	Sí	24	2	1	1	3	4	1	2	2	2	1	1	1	3	1	3	6	4	5	4	5	7	5	5	4	5	7	7	3	4	3	3	5	4	4
2015	9/21/2021 17:58:08	Sí	25	2	1	2	1	4	2	2	2	2	1	1	2	3	1	3	2	3	3	3	5	1	1	2	1	2	2	2	3	3	1	2	1	1	1
2016	9/21/2021 17:58:46	Sí	19	1	1	3	2	4	2	2	2	2	1	1	1	1	3	3	3	5	4	4	5	4	2	4	5	4	5	6	2	3	1	4	3	1	2
2017	9/21/2021 18:07:20	Sí	24	2	2	2	1	6	1	1	2	1	1	1	1	2	3	3	5	3	4	4	3	4	4	4	4	4	4	4	2	2	1	4	1	2	3
2019	9/21/2021 18:12:57	Sí	21	1	1	1	1	8	2	2	2	1	1	1	3	2	2	3	4	6	5	4	5	3	4	4	4	4	4	4	5	5	5	5	5	3	5
2020	9/21/2021 18:18:54	Sí	21	2	1	3	1	8	1	2	2	2	1	1	1	2	2	1	3	4	4	4	5	1	1	1	1	1	1	1	3	2	1	4	3	1	1
2021	9/21/2021 18:22:08	Sí	19	1	1	2	2	4	2	2	2	1	1	1	1	3	2	1	2	3	3	4	5	1	2	1	1	2	1	2	1	1	1	1	1	1	1
2022	9/21/2021 18:35:01	Sí	31	2	3	1	1	11	2	2	2	2	1	2	1	3	4	2	3	1	4	3	5	3	1	6	5	2	2	2	1	1	1	1	1	1	1
2023	9/21/2021 18:40:10	Sí	44	2	2	2	1	4	2	1	2	2	2	2	1	4	1	2	3	4	4	3	5	6	1	1	1	1	1	2	3	2	1	4	1	2	2
2024	9/21/2021 18:46:15	Sí	19	1	1	2	2	4	2	2	2	1	1	1	1	3	2	1	2	3	3	4	5	1	1	2	1	1	1	1	1	1	1	2	1	1	1
[truncated: 3,825 more rows]
